# Supplementary material for: Therapeutic Response-Based Reclassification of Multiple Tumor Subtypes Reveals Intrinsic Molecular Concordance of Therapy Across Histologically Disparate Cancers
Source: Front Cell Dev Biol. 2021 Nov 12;9:773101. doi: 10.3389/fcell.2021.773101 (PMC8632957; doi:10.3389/fcell.2021.773101)
Supplement: Supplementary file 1 [file Table2.XLSX]

## Sheet: Table 1
Table S2. The enrichment of histological cancers in the most sensitive pharmacological subtype of Refametinib.
Drug name	Drug ID	Target	Pathway	Cancer Type	pValue
PD0325901	1060	MEK1, MEK2	ERK MAPK signaling	COREAD	0.000458
				HNSC	0.00359
				PAAD	0.00417
				SKCM	1.3e-14
				THCA	0.000879
