# Supplementary material for: Therapeutic Response-Based Reclassification of Multiple Tumor Subtypes Reveals Intrinsic Molecular Concordance of Therapy Across Histologically Disparate Cancers
Source: Front Cell Dev Biol. 2021 Nov 12;9:773101. doi: 10.3389/fcell.2021.773101 (PMC8632957; doi:10.3389/fcell.2021.773101)
Supplement: Supplementary file 10 [file DataSheet2.ZIP]

Archive with 1 entries (1 files):
- GDSC1_fitted_dose_response_25Feb20.csv
