# Supplementary material for: Therapeutic Response-Based Reclassification of Multiple Tumor Subtypes Reveals Intrinsic Molecular Concordance of Therapy Across Histologically Disparate Cancers
Source: Front Cell Dev Biol. 2021 Nov 12;9:773101. doi: 10.3389/fcell.2021.773101 (PMC8632957; doi:10.3389/fcell.2021.773101)
Supplement: Supplementary file 10 [file DataSheet2.ZIP › GDSC1_fitted_dose_response_25Feb20.csv]

DATASET	NLME_RESULT_ID	NLME_CURVE_ID	COSMIC_ID	CELL_LINE_NAME	SANGER_MODEL_ID	TCGA_DESC	DRUG_ID	DRUG_NAME	PUTATIVE_TARGET	PATHWAY_NAME	COMPANY_ID	WEBRELEASE	MIN_CONC	MAX_CONC	LN_IC50	AUC	RMSE	Z_SCORE
GDSC1	281	12974350	683665	MC-CAR	SIDM00636	MM	1	Erlotinib	EGFR	EGFR signaling	1045	Y	0.007813	2	2.395685	0.982114	0.022521	-0.189576
GDSC1	281	12975300	684055	ES3	SIDM00265	UNCLASSIFIED	1	Erlotinib	EGFR	EGFR signaling	1045	Y	0.007813	2	3.140923	0.984816	0.03184	0.508635
GDSC1	281	12975647	684057	ES5	SIDM00263	UNCLASSIFIED	1	Erlotinib	EGFR	EGFR signaling	1045	Y	0.007813	2	3.968757	0.985693	0.026052	1.284229
GDSC1	281	12975980	684059	ES7	SIDM00269	UNCLASSIFIED	1	Erlotinib	EGFR	EGFR signaling	1045	Y	0.007813	2	2.692768	0.972699	0.110056	0.08876
GDSC1	281	12976330	684062	EW-11	SIDM00203	UNCLASSIFIED	1	Erlotinib	EGFR	EGFR signaling	1045	Y	0.007813	2	2.478678	0.944462	0.087011	-0.11182
GDSC1	281	12976635	684072	SK-ES-1	SIDM01111	UNCLASSIFIED	1	Erlotinib	EGFR	EGFR signaling	1045	Y	0.007813	2	2.03405	0.950763	0.016288	-0.52839
GDSC1	281	12976981	687448	COLO-829	SIDM00909	SKCM	1	Erlotinib	EGFR	EGFR signaling	1045	Y	0.007813	2	2.966952	0.954784	0.18025	0.345642
GDSC1	281	12979732	687562	8-MG-BA	SIDM00998	GBM	1	Erlotinib	EGFR	EGFR signaling	1045	Y	0.007813	2	2.494802	0.980211	0.041886	-0.096714
GDSC1	281	12980378	687568	GB-1	SIDM00581	GBM	1	Erlotinib	EGFR	EGFR signaling	1045	Y	0.007813	2	3.60486	0.984635	0.069286	0.943295
GDSC1	281	12981337	687590	U-87-MG	SIDM01189	GBM	1	Erlotinib	EGFR	EGFR signaling	1045	Y	0.007813	2	3.877827	0.982621	0.030792	1.199037
GDSC1	281	12982277	687600	NCI-H720	SIDM01120	UNCLASSIFIED	1	Erlotinib	EGFR	EGFR signaling	1045	Y	0.007813	2	3.69648	0.986093	0.02657	1.029134
GDSC1	281	12984162	687799	NCI-H1648	SIDM00746	LUAD	1	Erlotinib	EGFR	EGFR signaling	1045	Y	0.007813	2	-3.130514	0.34995	0.043987	-5.367049
GDSC1	281	12984852	687804	NCI-H1770	SIDM00737	UNCLASSIFIED	1	Erlotinib	EGFR	EGFR signaling	1045	Y	0.007813	2	3.260942	0.988226	0.025655	0.62108
GDSC1	281	12985203	687807	NCI-H1838	SIDM00769	LUAD	1	Erlotinib	EGFR	EGFR signaling	1045	Y	0.007813	2	2.323628	0.931186	0.057064	-0.257086
GDSC1	281	12987718	687983	DMS-114	SIDM00865	SCLC	1	Erlotinib	EGFR	EGFR signaling	1045	Y	0.007813	2	3.922066	0.988256	0.025755	1.240484
GDSC1	281	12988667	687997	NCI-H1092	SIDM00653	SCLC	1	Erlotinib	EGFR	EGFR signaling	1045	Y	0.007813	2	3.683459	0.983325	0.041609	1.016934
GDSC1	281	12989012	688001	NCI-H1417	SIDM00642	SCLC	1	Erlotinib	EGFR	EGFR signaling	1045	Y	0.007813	2	3.454994	0.980416	0.064014	0.802886
GDSC1	281	12989352	688006	NCI-H1694	SIDM00741	SCLC	1	Erlotinib	EGFR	EGFR signaling	1045	Y	0.007813	2	3.297031	0.987933	0.025569	0.654891
GDSC1	281	12989704	688007	NCI-H187	SIDM00767	SCLC	1	Erlotinib	EGFR	EGFR signaling	1045	Y	0.007813	2	3.418237	0.983972	0.038968	0.768449
GDSC1	281	12990049	688010	NCI-H1963	SIDM00760	SCLC	1	Erlotinib	EGFR	EGFR signaling	1045	Y	0.007813	2	2.763414	0.988449	0.060198	0.154948
GDSC1	281	12990515	688013	NCI-H209	SIDM00706	SCLC	1	Erlotinib	EGFR	EGFR signaling	1045	Y	0.007813	2	1.702479	0.925425	0.029835	-0.839037
GDSC1	281	12990856	688014	NCI-H2141	SIDM00699	SCLC	1	Erlotinib	EGFR	EGFR signaling	1045	Y	0.007813	2	3.15638	0.987422	0.053626	0.523116
GDSC1	281	12991209	688015	NCI-H2171	SIDM00733	SCLC	1	Erlotinib	EGFR	EGFR signaling	1045	Y	0.007813	2	2.624218	0.991691	0.021513	0.024535
GDSC1	281	12991418	688018	NCI-H2227	SIDM00730	SCLC	1	Erlotinib	EGFR	EGFR signaling	1045	Y	0.007813	2	3.448659	0.982796	0.07225	0.796951
GDSC1	281	12991689	688021	NCI-H345	SIDM00719	SCLC	1	Erlotinib	EGFR	EGFR signaling	1045	Y	0.007813	2	4.173467	0.986143	0.024671	1.476021
GDSC1	281	12992042	688023	NCI-H446	SIDM00965	SCLC	1	Erlotinib	EGFR	EGFR signaling	1045	Y	0.007813	2	3.049332	0.982076	0.065494	0.422824
GDSC1	281	12992393	688025	NCI-H526	SIDM01128	SCLC	1	Erlotinib	EGFR	EGFR signaling	1045	Y	0.007813	2	2.727715	0.975984	0.060836	0.121502
GDSC1	281	12992736	688026	NCI-H64	SIDM01126	SCLC	1	Erlotinib	EGFR	EGFR signaling	1045	Y	0.007813	2	2.626437	0.995001	0.014877	0.026615
GDSC1	281	12993004	688027	NCI-H69	SIDM01121	SCLC	1	Erlotinib	EGFR	EGFR signaling	1045	Y	0.007813	2	3.979387	0.987881	0.021159	1.294188
GDSC1	281	12993343	688031	NCI-H82	SIDM01131	SCLC	1	Erlotinib	EGFR	EGFR signaling	1045	Y	0.007813	2	1.844496	0.935821	0.088128	-0.705983
GDSC1	281	12993921	688086	SK-N-DZ	SIDM01100	NB	1	Erlotinib	EGFR	EGFR signaling	1045	Y	0.007813	2	3.107663	0.973872	0.029056	0.477473
GDSC1	281	12994269	688087	SK-N-FI	SIDM01099	NB	1	Erlotinib	EGFR	EGFR signaling	1045	Y	0.007813	2	3.117053	0.983797	0.02194	0.486271
GDSC1	281	12994613	688121	VA-ES-BJ	SIDM01179	UNCLASSIFIED	1	Erlotinib	EGFR	EGFR signaling	1045	Y	0.007813	2	3.055122	0.981833	0.044189	0.428248
GDSC1	281	12995104	713878	LU-139	SIDM00293	SCLC	1	Erlotinib	EGFR	EGFR signaling	1045	Y	0.007813	2	3.692738	0.979964	0.037568	1.025627
GDSC1	281	12995746	713885	SBC-1	SIDM00365	SCLC	1	Erlotinib	EGFR	EGFR signaling	1045	Y	0.007813	2	3.409745	0.981187	0.0386	0.760492
GDSC1	281	13000097	724859	Calu-6	SIDM00921	LUAD	1	Erlotinib	EGFR	EGFR signaling	1045	Y	0.007813	2	3.010326	0.973861	0.070577	0.386279
GDSC1	281	13000446	724863	LU-65	SIDM00547	UNCLASSIFIED	1	Erlotinib	EGFR	EGFR signaling	1045	Y	0.007813	2	2.819306	0.952348	0.072785	0.207312
GDSC1	281	13000797	724866	NCI-H1355	SIDM00645	LUAD	1	Erlotinib	EGFR	EGFR signaling	1045	Y	0.007813	2	0.95476	0.852784	0.206281	-1.539573
GDSC1	281	13002014	724872	SHP-77	SIDM01078	SCLC	1	Erlotinib	EGFR	EGFR signaling	1045	Y	0.007813	2	2.918494	0.990656	0.047897	0.300242
GDSC1	281	13003591	735784	TE-5	SIDM00347	ESCA	1	Erlotinib	EGFR	EGFR signaling	1045	Y	0.007813	2	0.560229	0.851103	0.190951	-1.909207
GDSC1	281	13004536	749711	HCC1187	SIDM00885	BRCA	1	Erlotinib	EGFR	EGFR signaling	1045	Y	0.007813	2	2.959452	0.988612	0.02632	0.338615
GDSC1	281	13005172	749713	HCC1599	SIDM00877	BRCA	1	Erlotinib	EGFR	EGFR signaling	1045	Y	0.007813	2	2.790802	0.978043	0.034168	0.180607
GDSC1	281	13005722	749715	HCC2157	SIDM00774	BRCA	1	Erlotinib	EGFR	EGFR signaling	1045	Y	0.007813	2	1.417895	0.922394	0.069142	-1.105663
GDSC1	281	13006071	749716	HCC2218	SIDM00772	BRCA	1	Erlotinib	EGFR	EGFR signaling	1045	Y	0.007813	2	3.565218	0.966267	0.06056	0.906154
GDSC1	281	13006726	753531	BB30-HNC	SIDM00172	HNSC	1	Erlotinib	EGFR	EGFR signaling	1045	Y	0.007813	2	-1.852757	0.536044	0.081532	-4.169924
GDSC1	281	13007052	753532	BB49-HNC	SIDM00174	HNSC	1	Erlotinib	EGFR	EGFR signaling	1045	Y	0.007813	2	3.768171	0.97742	0.108673	1.096301
GDSC1	281	13009828	753546	CP66-MEL	SIDM00190	SKCM	1	Erlotinib	EGFR	EGFR signaling	1045	Y	0.007813	2	1.770436	0.935977	0.17734	-0.77537
GDSC1	281	13010173	753547	CPC-N	SIDM00953	SCLC	1	Erlotinib	EGFR	EGFR signaling	1045	Y	0.007813	2	2.526906	0.96468	0.1386	-0.066636
GDSC1	281	13010519	753548	CTV-1	SIDM00951	LAML	1	Erlotinib	EGFR	EGFR signaling	1045	Y	0.007813	2	2.512583	0.990835	0.028985	-0.080055
GDSC1	281	13010865	753549	D-542MG	SIDM00207	GBM	1	Erlotinib	EGFR	EGFR signaling	1045	Y	0.007813	2	1.916736	0.933912	0.223744	-0.638301
GDSC1	281	13011191	753551	DMS-79	SIDM00524	SCLC	1	Erlotinib	EGFR	EGFR signaling	1045	Y	0.007813	2	2.223897	0.94376	0.125422	-0.350524
GDSC1	281	13011488	753552	DSH1	SIDM00970	BLCA	1	Erlotinib	EGFR	EGFR signaling	1045	Y	0.007813	2	2.156612	0.969423	0.03677	-0.413563
GDSC1	281	13012127	753555	EC-GI-10	SIDM00278	ESCA	1	Erlotinib	EGFR	EGFR signaling	1045	Y	0.007813	2	2.423037	0.969607	0.091592	-0.16395
GDSC1	281	13012790	753558	HA7-RCC	SIDM00188	KIRC	1	Erlotinib	EGFR	EGFR signaling	1045	Y	0.007813	2	3.417181	0.981188	0.099784	0.76746
GDSC1	281	13014058	753563	IM-9	SIDM00632	MM	1	Erlotinib	EGFR	EGFR signaling	1045	Y	0.007813	2	2.766752	0.992283	0.020569	0.158075
GDSC1	281	13014325	753564	IST-SL1	SIDM00223	SCLC	1	Erlotinib	EGFR	EGFR signaling	1045	Y	0.007813	2	3.01997	0.980338	0.070569	0.395314
GDSC1	281	13014671	753565	IST-SL2	SIDM00230	SCLC	1	Erlotinib	EGFR	EGFR signaling	1045	Y	0.007813	2	3.873318	0.988669	0.020299	1.194813
GDSC1	281	13017229	753577	LB1047-RCC	SIDM00187	KIRC	1	Erlotinib	EGFR	EGFR signaling	1045	Y	0.007813	2	1.066072	0.888407	0.049502	-1.435285
GDSC1	281	13017570	753578	LB2241-RCC	SIDM00186	KIRC	1	Erlotinib	EGFR	EGFR signaling	1045	Y	0.007813	2	-0.028253	0.786587	0.182751	-2.460554
GDSC1	281	13017915	753579	LB2518-MEL	SIDM00185	SKCM	1	Erlotinib	EGFR	EGFR signaling	1045	Y	0.007813	2	1.757603	0.94337	0.152315	-0.787392
GDSC1	281	13018261	753581	LB373-MEL-D	SIDM00184	SKCM	1	Erlotinib	EGFR	EGFR signaling	1045	Y	0.007813	2	1.640039	0.933474	0.165028	-0.897537
GDSC1	281	13018609	753582	LB647-SCLC	SIDM00183	SCLC	1	Erlotinib	EGFR	EGFR signaling	1045	Y	0.007813	2	2.131103	0.941707	0.120311	-0.437462
GDSC1	281	13018905	753583	LB771-HNC	SIDM00182	HNSC	1	Erlotinib	EGFR	EGFR signaling	1045	Y	0.007813	2	1.3693	0.904437	0.226332	-1.151192
GDSC1	281	13019254	753584	LB831-BLC	SIDM00181	BLCA	1	Erlotinib	EGFR	EGFR signaling	1045	Y	0.007813	2	2.151898	0.96218	0.086831	-0.417979
GDSC1	281	13019598	753585	LB996-RCC	SIDM00180	KIRC	1	Erlotinib	EGFR	EGFR signaling	1045	Y	0.007813	2	-1.802312	0.541868	0.252043	-4.122662
GDSC1	281	13020208	753588	LU-134-A	SIDM00296	SCLC	1	Erlotinib	EGFR	EGFR signaling	1045	Y	0.007813	2	4.021613	0.987667	0.024583	1.333749
GDSC1	281	13020553	753589	LU-165	SIDM00292	SCLC	1	Erlotinib	EGFR	EGFR signaling	1045	Y	0.007813	2	4.192949	0.98729	0.038338	1.494273
GDSC1	281	13020899	753592	LXF-289	SIDM00339	LUAD	1	Erlotinib	EGFR	EGFR signaling	1045	Y	0.007813	2	1.797082	0.947676	0.17937	-0.750405
GDSC1	281	13021242	753594	MS-1	SIDM00245	SCLC	1	Erlotinib	EGFR	EGFR signaling	1045	Y	0.007813	2	1.817014	0.960813	0.029618	-0.73173
GDSC1	281	13021587	753595	MZ1-PC	SIDM00053	PAAD	1	Erlotinib	EGFR	EGFR signaling	1045	Y	0.007813	2	1.79213	0.929383	0.101751	-0.755044
GDSC1	281	13021932	753596	MZ7-mel	SIDM00516	SKCM	1	Erlotinib	EGFR	EGFR signaling	1045	Y	0.007813	2	3.507535	0.986822	0.143833	0.852112
GDSC1	281	13022276	753597	NCI-H128	SIDM00650	SCLC	1	Erlotinib	EGFR	EGFR signaling	1045	Y	0.007813	2	4.681038	0.979794	0.031658	1.951562
GDSC1	281	13022317	753599	NCI-H1304	SIDM00648	SCLC	1	Erlotinib	EGFR	EGFR signaling	1045	Y	0.007813	2	3.218921	0.981373	0.020924	0.581711
GDSC1	281	13023279	753605	NCI-H510A	SIDM00927	SCLC	1	Erlotinib	EGFR	EGFR signaling	1045	Y	0.007813	2	3.433976	0.986321	0.021142	0.783195
GDSC1	281	13024329	753612	SK-MM-2	SIDM00391	MM	1	Erlotinib	EGFR	EGFR signaling	1045	Y	0.007813	2	3.77683	0.988867	0.035493	1.104413
GDSC1	281	13024673	753614	TE-15	SIDM00249	ESCA	1	Erlotinib	EGFR	EGFR signaling	1045	Y	0.007813	2	0.97777	0.877466	0.077907	-1.518015
GDSC1	281	13025141	753616	BE2-M17	SIDM01229	NB	1	Erlotinib	EGFR	EGFR signaling	1045	Y	0.007813	2	2.177061	0.958053	0.060527	-0.394404
GDSC1	281	13025487	753618	KELLY	SIDM01009	NB	1	Erlotinib	EGFR	EGFR signaling	1045	Y	0.007813	2	2.962719	0.988219	0.028804	0.341676
GDSC1	281	13025835	753620	SIMA	SIDM00395	NB	1	Erlotinib	EGFR	EGFR signaling	1045	Y	0.007813	2	3.38275	0.983716	0.043447	0.735201
GDSC1	281	13026186	753621	TE-1	SIDM00369	ESCA	1	Erlotinib	EGFR	EGFR signaling	1045	Y	0.007813	2	-1.395691	0.598268	0.245123	-3.741701
GDSC1	281	13026538	753622	TE-10	SIDM00349	ESCA	1	Erlotinib	EGFR	EGFR signaling	1045	Y	0.007813	2	1.305602	0.916099	0.086046	-1.21087
GDSC1	281	13026886	753623	TE-8	SIDM00326	ESCA	1	Erlotinib	EGFR	EGFR signaling	1045	Y	0.007813	2	1.841499	0.935364	0.148514	-0.70879
GDSC1	281	13029031	905938	HL-60	SIDM00829	LAML	1	Erlotinib	EGFR	EGFR signaling	1045	Y	0.007813	2	3.350517	0.990812	0.020633	0.705002
GDSC1	281	13029684	905940	K-562	SIDM00791	LCML	1	Erlotinib	EGFR	EGFR signaling	1045	Y	0.007813	2	2.661084	0.973088	0.029125	0.059075
GDSC1	281	13030035	905941	NCI-H226	SIDM00139	LUSC	1	Erlotinib	EGFR	EGFR signaling	1045	Y	0.007813	2	3.01761	0.984249	0.048438	0.393103
GDSC1	281	13030386	905942	NCI-H23	SIDM00138	LUAD	1	Erlotinib	EGFR	EGFR signaling	1045	Y	0.007813	2	3.146782	0.987964	0.04105	0.514124
GDSC1	281	13033093	905952	CCRF-CEM	SIDM00121	ALL	1	Erlotinib	EGFR	EGFR signaling	1045	Y	0.007813	2	2.726411	0.982923	0.03209	0.12028
GDSC1	281	13033734	905955	SK-MEL-2	SIDM00082	SKCM	1	Erlotinib	EGFR	EGFR signaling	1045	Y	0.007813	2	3.395467	0.9853	0.032831	0.747115
GDSC1	281	13034690	905958	MOLT-4	SIDM00145	ALL	1	Erlotinib	EGFR	EGFR signaling	1045	Y	0.007813	2	2.364556	0.986701	0.028579	-0.218741
GDSC1	281	13036536	905964	RPMI-8226	SIDM00087	MM	1	Erlotinib	EGFR	EGFR signaling	1045	Y	0.007813	2	2.902644	0.986485	0.029132	0.285392
GDSC1	281	13036882	905965	SR	SIDM00096	UNCLASSIFIED	1	Erlotinib	EGFR	EGFR signaling	1045	Y	0.007813	2	2.618983	0.985136	0.026293	0.019631
GDSC1	281	13037232	905967	NCI-H322M	SIDM00117	LUAD	1	Erlotinib	EGFR	EGFR signaling	1045	Y	0.007813	2	1.134764	0.857578	0.101053	-1.370928
GDSC1	281	13038000	905970	EKVX	SIDM00119	LUAD	1	Erlotinib	EGFR	EGFR signaling	1045	Y	0.007813	2	-1.097471	0.611991	0.164045	-3.4623
GDSC1	281	13038354	905971	HCC2998	SIDM00118	COREAD	1	Erlotinib	EGFR	EGFR signaling	1045	Y	0.007813	2	3.108395	0.984542	0.180468	0.478159
GDSC1	281	13038682	905972	HOP-62	SIDM00133	LUAD	1	Erlotinib	EGFR	EGFR signaling	1045	Y	0.007813	2	2.755035	0.976589	0.131187	0.147097
GDSC1	281	13039266	905974	LOXIMVI	SIDM00149	SKCM	1	Erlotinib	EGFR	EGFR signaling	1045	Y	0.007813	2	3.299137	0.987509	0.054329	0.656864
GDSC1	281	13040224	905977	UACC-257	SIDM00108	SKCM	1	Erlotinib	EGFR	EGFR signaling	1045	Y	0.007813	2	3.130212	0.975141	0.209577	0.498599
GDSC1	281	13040569	905978	RXF393	SIDM00086	KIRC	1	Erlotinib	EGFR	EGFR signaling	1045	Y	0.007813	2	2.259013	0.92328	0.255898	-0.317623
GDSC1	281	13041205	905980	TK10	SIDM00113	KIRC	1	Erlotinib	EGFR	EGFR signaling	1045	Y	0.007813	2	-0.273496	0.749297	0.086266	-2.690321
GDSC1	281	13041836	905982	SNB75	SIDM00095	GBM	1	Erlotinib	EGFR	EGFR signaling	1045	Y	0.007813	2	3.994586	0.978704	0.056049	1.308428
GDSC1	281	13042486	905984	SF539	SIDM00083	LGG	1	Erlotinib	EGFR	EGFR signaling	1045	Y	0.007813	2	2.470875	0.984115	0.072839	-0.11913
GDSC1	281	13043138	905986	SF268	SIDM00085	GBM	1	Erlotinib	EGFR	EGFR signaling	1045	Y	0.007813	2	3.438639	0.98495	0.104175	0.787564
GDSC1	281	13043489	905989	KM12	SIDM00150	COREAD	1	Erlotinib	EGFR	EGFR signaling	1045	Y	0.007813	2	2.790413	0.969558	0.082689	0.180243
GDSC1	281	13043841	905990	OVCAR-4	SIDM00092	OV	1	Erlotinib	EGFR	EGFR signaling	1045	Y	0.007813	2	1.162993	0.860107	0.196375	-1.34448
GDSC1	281	13045108	906746	Becker	SIDM00490	GBM	1	Erlotinib	EGFR	EGFR signaling	1045	Y	0.007813	2	1.371692	0.91252	0.200262	-1.148951
GDSC1	281	13045457	906763	BE-13	SIDM01245	ALL	1	Erlotinib	EGFR	EGFR signaling	1045	Y	0.007813	2	2.599468	0.975259	0.027012	0.001348
GDSC1	281	13045804	906765	ARH-77	SIDM00900	MM	1	Erlotinib	EGFR	EGFR signaling	1045	Y	0.007813	2	2.842483	0.98459	0.04302	0.229027
GDSC1	281	13047289	906794	A253	SIDM00796	UNCLASSIFIED	1	Erlotinib	EGFR	EGFR signaling	1045	Y	0.007813	2	0.164247	0.817106	0.1352	-2.280201
GDSC1	281	13048569	906800	697	SIDM01076	UNCLASSIFIED	1	Erlotinib	EGFR	EGFR signaling	1045	Y	0.007813	2	0.742914	0.913203	0.049765	-1.738051
GDSC1	281	13049968	906808	COR-L88	SIDM00506	SCLC	1	Erlotinib	EGFR	EGFR signaling	1045	Y	0.007813	2	4.02192	0.979008	0.041166	1.334037
GDSC1	281	13050311	906812	COLO-824	SIDM00954	BRCA	1	Erlotinib	EGFR	EGFR signaling	1045	Y	0.007813	2	3.693751	0.988379	0.026652	1.026577
GDSC1	281	13050655	906813	COLO-800	SIDM00515	SKCM	1	Erlotinib	EGFR	EGFR signaling	1045	Y	0.007813	2	3.071343	0.986906	0.02853	0.443445
GDSC1	281	13054428	906831	Daudi	SIDM00845	UNCLASSIFIED	1	Erlotinib	EGFR	EGFR signaling	1045	Y	0.007813	2	2.343715	0.978936	0.093938	-0.238266
GDSC1	281	13054778	906832	DB	SIDM00886	DLBC	1	Erlotinib	EGFR	EGFR signaling	1045	Y	0.007813	2	3.15869	0.967399	0.034726	0.52528
GDSC1	281	13055420	906834	D-283MED	SIDM00888	MB	1	Erlotinib	EGFR	EGFR signaling	1045	Y	0.007813	2	2.594061	0.983351	0.035379	-0.003718
GDSC1	281	13056074	906836	DEL	SIDM00949	UNCLASSIFIED	1	Erlotinib	EGFR	EGFR signaling	1045	Y	0.007813	2	2.565343	0.99131	0.023874	-0.030624
GDSC1	281	13056723	906838	DG-75	SIDM00948	UNCLASSIFIED	1	Erlotinib	EGFR	EGFR signaling	1045	Y	0.007813	2	3.340938	0.985571	0.0291	0.696028
GDSC1	281	13057379	906841	DJM-1	SIDM00281	UNCLASSIFIED	1	Erlotinib	EGFR	EGFR signaling	1045	Y	0.007813	2	1.03793	0.905689	0.107269	-1.461652
GDSC1	281	13057707	906842	DOHH-2	SIDM00981	DLBC	1	Erlotinib	EGFR	EGFR signaling	1045	Y	0.007813	2	1.554586	0.955516	0.072875	-0.977599
GDSC1	281	13058177	906844	DU-4475	SIDM01001	BRCA	1	Erlotinib	EGFR	EGFR signaling	1045	Y	0.007813	2	2.923791	0.991327	0.056462	0.305204
GDSC1	281	13058517	906846	EB2	SIDM00863	UNCLASSIFIED	1	Erlotinib	EGFR	EGFR signaling	1045	Y	0.007813	2	2.697062	0.98737	0.043266	0.092782
GDSC1	281	13058862	906847	EB-3	SIDM00793	UNCLASSIFIED	1	Erlotinib	EGFR	EGFR signaling	1045	Y	0.007813	2	3.299214	0.979031	0.046024	0.656937
GDSC1	281	13059507	906849	ECC12	SIDM00279	UNCLASSIFIED	1	Erlotinib	EGFR	EGFR signaling	1045	Y	0.007813	2	-2.272254	0.472236	0.17806	-4.56295
GDSC1	281	13060444	906854	EHEB	SIDM01049	CLL	1	Erlotinib	EGFR	EGFR signaling	1045	Y	0.007813	2	3.981752	0.976952	0.047287	1.296403
GDSC1	281	13060702	906855	EM-2	SIDM01047	LCML	1	Erlotinib	EGFR	EGFR signaling	1045	Y	0.007813	2	3.128031	0.973632	0.027177	0.496556
GDSC1	281	13061047	906856	EoL-1-cell	SIDM00277	UNCLASSIFIED	1	Erlotinib	EGFR	EGFR signaling	1045	Y	0.007813	2	2.737168	0.983134	0.032455	0.130358
GDSC1	281	13061389	906861	ETK-1	SIDM00276	UNCLASSIFIED	1	Erlotinib	EGFR	EGFR signaling	1045	Y	0.007813	2	1.148419	0.902331	0.092594	-1.358135
GDSC1	281	13061740	906862	EVSA-T	SIDM01042	BRCA	1	Erlotinib	EGFR	EGFR signaling	1045	Y	0.007813	2	2.815944	0.987009	0.021268	0.204163
GDSC1	281	13063273	906869	GCIY	SIDM00274	STAD	1	Erlotinib	EGFR	EGFR signaling	1045	Y	0.007813	2	-0.037179	0.785008	0.212143	-2.468917
GDSC1	281	13063542	906870	GDM-1	SIDM01057	LAML	1	Erlotinib	EGFR	EGFR signaling	1045	Y	0.007813	2	3.710725	0.986387	0.02494	1.042479
GDSC1	281	13063882	906871	GI-1	SIDM00273	LGG	1	Erlotinib	EGFR	EGFR signaling	1045	Y	0.007813	2	2.816555	0.986088	0.164778	0.204735
GDSC1	281	13064232	906872	GI-ME-N	SIDM00227	NB	1	Erlotinib	EGFR	EGFR signaling	1045	Y	0.007813	2	2.487738	0.948234	0.091712	-0.103332
GDSC1	281	13064874	906875	GOTO	SIDM00544	NB	1	Erlotinib	EGFR	EGFR signaling	1045	Y	0.007813	2	3.912965	0.985742	0.029337	1.231957
GDSC1	281	13065213	906877	GR-ST	SIDM01259	ALL	1	Erlotinib	EGFR	EGFR signaling	1045	Y	0.007813	2	3.775039	0.976303	0.039808	1.102735
GDSC1	281	13066468	907043	H9	SIDM01251	UNCLASSIFIED	1	Erlotinib	EGFR	EGFR signaling	1045	Y	0.007813	2	1.923077	0.962181	0.047279	-0.632361
GDSC1	281	13066810	907044	HC-1	SIDM01073	UNCLASSIFIED	1	Erlotinib	EGFR	EGFR signaling	1045	Y	0.007813	2	1.789865	0.952791	0.066078	-0.757167
GDSC1	281	13068356	907050	HD-MY-Z	SIDM01063	UNCLASSIFIED	1	Erlotinib	EGFR	EGFR signaling	1045	Y	0.007813	2	2.240974	0.969197	0.043532	-0.334524
GDSC1	281	13069012	907053	HEL	SIDM00594	LAML	1	Erlotinib	EGFR	EGFR signaling	1045	Y	0.007813	2	0.831239	0.921659	0.098409	-1.655299
GDSC1	281	13069643	907056	HH	SIDM00671	UNCLASSIFIED	1	Erlotinib	EGFR	EGFR signaling	1045	Y	0.007813	2	3.774215	0.976093	0.040086	1.101963
GDSC1	281	13071746	907063	HT	SIDM00661	DLBC	1	Erlotinib	EGFR	EGFR signaling	1045	Y	0.007813	2	3.108504	0.988033	0.026513	0.478261
GDSC1	281	13072998	907067	HT-144	SIDM00695	SKCM	1	Erlotinib	EGFR	EGFR signaling	1045	Y	0.007813	2	2.629648	0.960815	0.243724	0.029623
GDSC1	281	13074562	907073	HuTu-80	SIDM00694	UNCLASSIFIED	1	Erlotinib	EGFR	EGFR signaling	1045	Y	0.007813	2	2.421067	0.989408	0.072216	-0.165796
GDSC1	281	13075200	907170	IMR-5	SIDM01206	NB	1	Erlotinib	EGFR	EGFR signaling	1045	Y	0.007813	2	2.653459	0.986449	0.033203	0.051931
GDSC1	281	13075846	907172	IST-MEL1	SIDM00225	SKCM	1	Erlotinib	EGFR	EGFR signaling	1045	Y	0.007813	2	2.964055	0.969006	0.10832	0.342927
GDSC1	281	13076198	907173	IST-MES1	SIDM00224	MESO	1	Erlotinib	EGFR	EGFR signaling	1045	Y	0.007813	2	3.030287	0.979342	0.108089	0.40498
GDSC1	281	13076541	907175	JAR	SIDM01039	UNCLASSIFIED	1	Erlotinib	EGFR	EGFR signaling	1045	Y	0.007813	2	2.084559	0.96591	0.018858	-0.481069
GDSC1	281	13077191	907268	JiyoyeP-2003	SIDM00808	UNCLASSIFIED	1	Erlotinib	EGFR	EGFR signaling	1045	Y	0.007813	2	2.626088	0.987873	0.024936	0.026287
GDSC1	281	13077537	907269	JVM-2	SIDM01013	CLL	1	Erlotinib	EGFR	EGFR signaling	1045	Y	0.007813	2	4.280316	0.974776	0.027554	1.576127
GDSC1	281	13077883	907270	JVM-3	SIDM01012	CLL	1	Erlotinib	EGFR	EGFR signaling	1045	Y	0.007813	2	3.676029	0.98692	0.028915	1.009973
GDSC1	281	13078227	907271	KALS-1	SIDM00613	LGG	1	Erlotinib	EGFR	EGFR signaling	1045	Y	0.007813	2	2.20802	0.92146	0.192132	-0.365398
GDSC1	281	13078568	907272	KARPAS-45	SIDM01007	ALL	1	Erlotinib	EGFR	EGFR signaling	1045	Y	0.007813	2	2.546628	0.988465	0.023771	-0.048158
GDSC1	281	13078914	907273	KARPAS-299	SIDM01010	UNCLASSIFIED	1	Erlotinib	EGFR	EGFR signaling	1045	Y	0.007813	2	2.893882	0.989417	0.031477	0.277183
GDSC1	281	13079257	907274	KARPAS-422	SIDM01008	DLBC	1	Erlotinib	EGFR	EGFR signaling	1045	Y	0.007813	2	3.394856	0.980957	0.125498	0.746543
GDSC1	281	13079598	907275	KASUMI-1	SIDM01005	LAML	1	Erlotinib	EGFR	EGFR signaling	1045	Y	0.007813	2	3.123244	0.981817	0.054022	0.492071
GDSC1	281	13079989	907277	KE-37	SIDM01003	ALL	1	Erlotinib	EGFR	EGFR signaling	1045	Y	0.007813	2	1.967556	0.989894	0.170099	-0.590688
GDSC1	281	13080336	907278	KG-1	SIDM00785	LAML	1	Erlotinib	EGFR	EGFR signaling	1045	Y	0.007813	2	2.722729	0.983049	0.02185	0.11683
GDSC1	281	13080664	907279	KINGS-1	SIDM00612	LGG	1	Erlotinib	EGFR	EGFR signaling	1045	Y	0.007813	2	3.447455	0.970027	0.142089	0.795823
GDSC1	281	13081016	907280	KMOE-2	SIDM01019	LAML	1	Erlotinib	EGFR	EGFR signaling	1045	Y	0.007813	2	2.873933	0.985061	0.059385	0.258492
GDSC1	281	13081604	907282	KNS-42	SIDM00607	LGG	1	Erlotinib	EGFR	EGFR signaling	1045	Y	0.007813	2	2.232714	0.95057	0.169961	-0.342263
GDSC1	281	13083125	907290	H-EMC-SS	SIDM00535	UNCLASSIFIED	1	Erlotinib	EGFR	EGFR signaling	1045	Y	0.007813	2	3.754905	0.979673	0.038104	1.083872
GDSC1	281	13084674	907300	KY821	SIDM00553	LAML	1	Erlotinib	EGFR	EGFR signaling	1045	Y	0.007813	2	3.173035	0.988603	0.029833	0.53872
GDSC1	281	13085015	907311	KU812	SIDM00308	LCML	1	Erlotinib	EGFR	EGFR signaling	1045	Y	0.007813	2	2.918453	0.985176	0.038136	0.300203
GDSC1	281	13085666	907313	KS-1	SIDM00555	GBM	1	Erlotinib	EGFR	EGFR signaling	1045	Y	0.007813	2	0.793843	0.845617	0.209702	-1.690335
GDSC1	281	13086012	907314	KP-N-YN	SIDM00556	NB	1	Erlotinib	EGFR	EGFR signaling	1045	Y	0.007813	2	1.224045	0.883607	0.211509	-1.287281
GDSC1	281	13087866	907322	L-428	SIDM00327	UNCLASSIFIED	1	Erlotinib	EGFR	EGFR signaling	1045	Y	0.007813	2	3.066314	0.991301	0.026259	0.438734
GDSC1	281	13088218	907323	L-540	SIDM00329	UNCLASSIFIED	1	Erlotinib	EGFR	EGFR signaling	1045	Y	0.007813	2	2.384043	0.975159	0.031678	-0.200484
GDSC1	281	13088563	907783	LAMA-84	SIDM00346	LCML	1	Erlotinib	EGFR	EGFR signaling	1045	Y	0.007813	2	2.169786	0.960429	0.027289	-0.40122
GDSC1	281	13088909	907786	LC-2-ad	SIDM00297	LUAD	1	Erlotinib	EGFR	EGFR signaling	1045	Y	0.007813	2	1.16788	0.911007	0.114284	-1.339901
GDSC1	281	13089248	907787	LC4-1	SIDM00549	ALL	1	Erlotinib	EGFR	EGFR signaling	1045	Y	0.007813	2	3.499684	0.982021	0.033516	0.844756
GDSC1	281	13089593	907788	LNCaP-Clone-FGC	SIDM00683	PRAD	1	Erlotinib	EGFR	EGFR signaling	1045	Y	0.007813	2	3.529288	0.983005	0.034744	0.872492
GDSC1	281	13089941	907789	LOUCY	SIDM00342	ALL	1	Erlotinib	EGFR	EGFR signaling	1045	Y	0.007813	2	2.060001	0.985383	0.072687	-0.504077
GDSC1	281	13090594	907791	LP-1	SIDM00340	MM	1	Erlotinib	EGFR	EGFR signaling	1045	Y	0.007813	2	2.477322	0.989564	0.013802	-0.11309
GDSC1	281	13090946	907792	LS-123	SIDM00776	COREAD	1	Erlotinib	EGFR	EGFR signaling	1045	Y	0.007813	2	1.595239	0.891715	0.127152	-0.93951
GDSC1	281	13091300	907794	LS-411N	SIDM00660	COREAD	1	Erlotinib	EGFR	EGFR signaling	1045	Y	0.007813	2	3.100508	0.970462	0.150682	0.47077
GDSC1	281	13091648	907795	LS-513	SIDM00677	COREAD	1	Erlotinib	EGFR	EGFR signaling	1045	Y	0.007813	2	0.896477	0.879059	0.179028	-1.594178
GDSC1	281	13092287	907799	MC116	SIDM00637	DLBC	1	Erlotinib	EGFR	EGFR signaling	1045	Y	0.007813	2	0.89238	0.970755	0.021586	-1.598017
GDSC1	281	13094563	908126	MEG-01	SIDM00526	LCML	1	Erlotinib	EGFR	EGFR signaling	1045	Y	0.007813	2	2.634709	0.972799	0.045391	0.034364
GDSC1	281	13096851	908135	MHH-NB-11	SIDM00387	NB	1	Erlotinib	EGFR	EGFR signaling	1045	Y	0.007813	2	3.699626	0.984666	0.037776	1.032081
GDSC1	281	13097103	908136	MHH-PREB-1	SIDM00388	UNCLASSIFIED	1	Erlotinib	EGFR	EGFR signaling	1045	Y	0.007813	2	2.849139	0.987836	0.028408	0.235263
GDSC1	281	13098019	908141	ML-2	SIDM00441	LAML	1	Erlotinib	EGFR	EGFR signaling	1045	Y	0.007813	2	2.799585	0.986643	0.02425	0.188836
GDSC1	281	13098363	908142	MLMA	SIDM00561	UNCLASSIFIED	1	Erlotinib	EGFR	EGFR signaling	1045	Y	0.007813	2	3.19568	0.986328	0.022304	0.559936
GDSC1	281	13098712	908143	MN-60	SIDM00438	UNCLASSIFIED	1	Erlotinib	EGFR	EGFR signaling	1045	Y	0.007813	2	3.870858	0.986528	0.034931	1.192508
GDSC1	281	13100090	908148	MONO-MAC-6	SIDM01023	LAML	1	Erlotinib	EGFR	EGFR signaling	1045	Y	0.007813	2	2.260792	0.952514	0.05251	-0.315957
GDSC1	281	13100436	908149	Mo-T	SIDM00623	UNCLASSIFIED	1	Erlotinib	EGFR	EGFR signaling	1045	Y	0.007813	2	3.640091	0.983497	0.032746	0.976303
GDSC1	281	13100787	908150	MPP-89	SIDM00222	MESO	1	Erlotinib	EGFR	EGFR signaling	1045	Y	0.007813	2	1.248773	0.884621	0.222907	-1.264113
GDSC1	281	13101131	908151	MRK-nu-1	SIDM00562	BRCA	1	Erlotinib	EGFR	EGFR signaling	1045	Y	0.007813	2	3.652307	0.986678	0.023515	0.987748
GDSC1	281	13101471	908152	MSTO-211H	SIDM00640	MESO	1	Erlotinib	EGFR	EGFR signaling	1045	Y	0.007813	2	2.897383	0.988166	0.032711	0.280463
GDSC1	281	13101803	908156	MV-4-11	SIDM00657	UNCLASSIFIED	1	Erlotinib	EGFR	EGFR signaling	1045	Y	0.007813	2	1.234867	0.936732	0.029295	-1.277141
GDSC1	281	13102144	908158	NALM-6	SIDM00429	UNCLASSIFIED	1	Erlotinib	EGFR	EGFR signaling	1045	Y	0.007813	2	2.537362	0.989736	0.033253	-0.056839
GDSC1	281	13102492	908159	NAMALWA	SIDM00641	UNCLASSIFIED	1	Erlotinib	EGFR	EGFR signaling	1045	Y	0.007813	2	2.302428	0.986278	0.016197	-0.276948
GDSC1	281	13102796	908440	NB69	SIDM00244	NB	1	Erlotinib	EGFR	EGFR signaling	1045	Y	0.007813	2	2.072791	0.972277	0.036888	-0.492094
GDSC1	281	13103563	908444	SNU-1	SIDM01146	STAD	1	Erlotinib	EGFR	EGFR signaling	1045	Y	0.007813	2	2.613078	0.955558	0.086453	0.014098
GDSC1	281	13103906	908445	SNU-5	SIDM01144	STAD	1	Erlotinib	EGFR	EGFR signaling	1045	Y	0.007813	2	3.701684	0.983253	0.03265	1.034009
GDSC1	281	13104258	908446	SNU-16	SIDM01145	STAD	1	Erlotinib	EGFR	EGFR signaling	1045	Y	0.007813	2	2.433847	0.965616	0.089245	-0.153822
GDSC1	281	13104600	908447	NH-12	SIDM00577	NB	1	Erlotinib	EGFR	EGFR signaling	1045	Y	0.007813	2	3.44958	0.983403	0.042286	0.797814
GDSC1	281	13104933	908448	NKM-1	SIDM00576	LAML	1	Erlotinib	EGFR	EGFR signaling	1045	Y	0.007813	2	3.294736	0.978472	0.050116	0.652741
GDSC1	281	13105275	908449	NMC-G1	SIDM00575	LGG	1	Erlotinib	EGFR	EGFR signaling	1045	Y	0.007813	2	1.012647	0.871555	0.287882	-1.485339
GDSC1	281	13105626	908450	no-11	SIDM00573	LGG	1	Erlotinib	EGFR	EGFR signaling	1045	Y	0.007813	2	1.851863	0.919646	0.161426	-0.699081
GDSC1	281	13105974	908451	NOMO-1	SIDM00580	LAML	1	Erlotinib	EGFR	EGFR signaling	1045	Y	0.007813	2	3.653098	0.982072	0.022691	0.988489
GDSC1	281	13106323	908452	no-10	SIDM00574	LGG	1	Erlotinib	EGFR	EGFR signaling	1045	Y	0.007813	2	3.316092	0.976645	0.143122	0.67275
GDSC1	281	13106674	908454	NTERA-2-cl-D1	SIDM01203	UNCLASSIFIED	1	Erlotinib	EGFR	EGFR signaling	1045	Y	0.007813	2	2.716027	0.982073	0.097602	0.110551
GDSC1	281	13107316	908457	NCI-H747	SIDM00778	COREAD	1	Erlotinib	EGFR	EGFR signaling	1045	Y	0.007813	2	1.235455	0.884871	0.108666	-1.276591
GDSC1	281	13107671	908458	NCI-H716	SIDM00779	COREAD	1	Erlotinib	EGFR	EGFR signaling	1045	Y	0.007813	2	3.594245	0.981676	0.030739	0.93335
GDSC1	281	13109673	908467	NCI-H1155	SIDM00651	UNCLASSIFIED	1	Erlotinib	EGFR	EGFR signaling	1045	Y	0.007813	2	2.921237	0.989711	0.032748	0.302812
GDSC1	281	13110203	908469	NCI-H1436	SIDM00697	SCLC	1	Erlotinib	EGFR	EGFR signaling	1045	Y	0.007813	2	3.717918	0.983263	0.030382	1.049219
GDSC1	281	13110856	908471	NCI-H1581	SIDM00748	UNCLASSIFIED	1	Erlotinib	EGFR	EGFR signaling	1045	Y	0.007813	2	2.475286	0.979484	0.022477	-0.114998
GDSC1	281	13111494	908473	NCI-H1666	SIDM00743	LUAD	1	Erlotinib	EGFR	EGFR signaling	1045	Y	0.007813	2	3.764895	0.984607	0.028509	1.093232
GDSC1	281	13112756	908480	NCI-H2081	SIDM00710	SCLC	1	Erlotinib	EGFR	EGFR signaling	1045	Y	0.007813	2	3.57234	0.98756	0.030783	0.912827
GDSC1	281	13113099	908481	NCI-H2196	SIDM00731	SCLC	1	Erlotinib	EGFR	EGFR signaling	1045	Y	0.007813	2	3.408998	0.984696	0.030965	0.759792
GDSC1	281	13113306	908483	NCI-H524	SIDM01129	SCLC	1	Erlotinib	EGFR	EGFR signaling	1045	Y	0.007813	2	2.938838	0.986855	0.0393	0.319301
GDSC1	281	13113655	909194	NCI-H748	SIDM01117	SCLC	1	Erlotinib	EGFR	EGFR signaling	1045	Y	0.007813	2	3.683412	0.979125	0.042222	1.01689
GDSC1	281	13113814	909248	ONS-76	SIDM00567	MB	1	Erlotinib	EGFR	EGFR signaling	1045	Y	0.007813	2	2.455155	0.965344	0.0877	-0.133859
GDSC1	281	13114164	909249	OPM-2	SIDM00457	MM	1	Erlotinib	EGFR	EGFR signaling	1045	Y	0.007813	2	2.674473	0.992264	0.030969	0.07162
GDSC1	281	13114510	909250	OS-RC-2	SIDM00239	KIRC	1	Erlotinib	EGFR	EGFR signaling	1045	Y	0.007813	2	-0.367379	0.720061	0.267572	-2.778279
GDSC1	281	13115156	909252	P30-OHK	SIDM00364	ALL	1	Erlotinib	EGFR	EGFR signaling	1045	Y	0.007813	2	2.511157	0.990174	0.03737	-0.08139
GDSC1	281	13115499	909253	P31-FUJ	SIDM00363	LAML	1	Erlotinib	EGFR	EGFR signaling	1045	Y	0.007813	2	2.551803	0.994676	0.017324	-0.04331
GDSC1	281	13116069	909256	OCUB-M	SIDM00241	BRCA	1	Erlotinib	EGFR	EGFR signaling	1045	Y	0.007813	2	2.708792	0.988697	0.027912	0.103772
GDSC1	281	13116718	909260	PF-382	SIDM00451	ALL	1	Erlotinib	EGFR	EGFR signaling	1045	Y	0.007813	2	2.189881	0.974377	0.046048	-0.382393
GDSC1	281	13117062	909262	Raji	SIDM00844	UNCLASSIFIED	1	Erlotinib	EGFR	EGFR signaling	1045	Y	0.007813	2	3.122781	0.988628	0.025971	0.491638
GDSC1	281	13118015	909696	REH	SIDM00447	UNCLASSIFIED	1	Erlotinib	EGFR	EGFR signaling	1045	Y	0.007813	2	2.807564	0.984365	0.066306	0.196312
GDSC1	281	13118361	909697	RF-48	SIDM01092	STAD	1	Erlotinib	EGFR	EGFR signaling	1045	Y	0.007813	2	3.296832	0.975221	0.027736	0.654705
GDSC1	281	13118706	909698	RKO	SIDM01090	COREAD	1	Erlotinib	EGFR	EGFR signaling	1045	Y	0.007813	2	2.907057	0.986771	0.135822	0.289526
GDSC1	281	13119523	909701	RPMI-6666	SIDM00813	UNCLASSIFIED	1	Erlotinib	EGFR	EGFR signaling	1045	Y	0.007813	2	3.050403	0.968812	0.046581	0.423826
GDSC1	281	13119869	909702	RPMI-8402	SIDM00403	ALL	1	Erlotinib	EGFR	EGFR signaling	1045	Y	0.007813	2	2.429736	0.988865	0.021735	-0.157674
GDSC1	281	13120223	909703	RS4-11	SIDM01086	ALL	1	Erlotinib	EGFR	EGFR signaling	1045	Y	0.007813	2	2.60841	0.977975	0.025844	0.009725
GDSC1	281	13122095	909711	SCH	SIDM00383	UNCLASSIFIED	1	Erlotinib	EGFR	EGFR signaling	1045	Y	0.007813	2	2.598009	0.971995	0.058364	-0.00002
GDSC1	281	13122431	909712	SF126	SIDM00382	GBM	1	Erlotinib	EGFR	EGFR signaling	1045	Y	0.007813	2	2.71598	0.974216	0.122447	0.110507
GDSC1	281	13122779	909713	SH-4	SIDM01079	SKCM	1	Erlotinib	EGFR	EGFR signaling	1045	Y	0.007813	2	3.799167	0.973237	0.03528	1.125341
GDSC1	281	13123132	909715	SIG-M5	SIDM00396	LAML	1	Erlotinib	EGFR	EGFR signaling	1045	Y	0.007813	2	1.670911	0.987419	0.083969	-0.868613
GDSC1	281	13123645	909717	SJSA-1	SIDM01112	UNCLASSIFIED	1	Erlotinib	EGFR	EGFR signaling	1045	Y	0.007813	2	2.302158	0.948395	0.195529	-0.277201
GDSC1	281	13124609	909720	SK-LMS-1	SIDM01109	UNCLASSIFIED	1	Erlotinib	EGFR	EGFR signaling	1045	Y	0.007813	2	3.305261	0.989609	0.041789	0.662602
GDSC1	281	13125272	909722	SKM-1	SIDM00380	UNCLASSIFIED	1	Erlotinib	EGFR	EGFR signaling	1045	Y	0.007813	2	3.119144	0.975473	0.055714	0.48823
GDSC1	281	13125505	909723	SK-MEL-1	SIDM01107	SKCM	1	Erlotinib	EGFR	EGFR signaling	1045	Y	0.007813	2	3.78408	0.976893	0.05408	1.111205
GDSC1	281	13127499	909731	SK-PN-DW	SIDM01097	UNCLASSIFIED	1	Erlotinib	EGFR	EGFR signaling	1045	Y	0.007813	2	2.292918	0.963423	0.046997	-0.285858
GDSC1	281	13127844	909732	SK-UT-1	SIDM01113	UNCLASSIFIED	1	Erlotinib	EGFR	EGFR signaling	1045	Y	0.007813	2	2.293769	0.971891	0.275629	-0.285061
GDSC1	281	13129894	909742	SU-DHL-1	SIDM00390	UNCLASSIFIED	1	Erlotinib	EGFR	EGFR signaling	1045	Y	0.007813	2	2.303325	0.991672	0.060292	-0.276108
GDSC1	281	13130095	909743	SUP-T1	SIDM01154	ALL	1	Erlotinib	EGFR	EGFR signaling	1045	Y	0.007813	2	3.124894	0.987183	0.030342	0.493617
GDSC1	281	13133119	909754	SW684	SIDM01175	UNCLASSIFIED	1	Erlotinib	EGFR	EGFR signaling	1045	Y	0.007813	2	4.134622	0.976893	0.085928	1.439627
GDSC1	281	13133769	909756	SW872	SIDM01159	UNCLASSIFIED	1	Erlotinib	EGFR	EGFR signaling	1045	Y	0.007813	2	2.55513	0.98144	0.080886	-0.040193
GDSC1	281	13134430	909758	SW962	SIDM01178	UNCLASSIFIED	1	Erlotinib	EGFR	EGFR signaling	1045	Y	0.007813	2	0.931266	0.875524	0.154108	-1.561584
GDSC1	281	13135416	909762	TALL-1	SIDM00370	ALL	1	Erlotinib	EGFR	EGFR signaling	1045	Y	0.007813	2	3.183647	0.98922	0.028951	0.548663
GDSC1	281	13135624	909769	TGBC1TKB	SIDM00252	UNCLASSIFIED	1	Erlotinib	EGFR	EGFR signaling	1045	Y	0.007813	2	3.342868	0.987659	0.025783	0.697836
GDSC1	281	13136277	909771	THP-1	SIDM01172	LAML	1	Erlotinib	EGFR	EGFR signaling	1045	Y	0.007813	2	2.891176	0.989678	0.032707	0.274648
GDSC1	281	13136622	909773	TUR	SIDM01205	DLBC	1	Erlotinib	EGFR	EGFR signaling	1045	Y	0.007813	2	2.885653	0.986225	0.037149	0.269473
GDSC1	281	13137571	909777	U-698-M	SIDM00424	UNCLASSIFIED	1	Erlotinib	EGFR	EGFR signaling	1045	Y	0.007813	2	1.733166	0.932895	0.126936	-0.810287
GDSC1	281	13139380	909785	WSU-NHL	SIDM00412	UNCLASSIFIED	1	Erlotinib	EGFR	EGFR signaling	1045	Y	0.007813	2	2.610946	0.983994	0.0524	0.012101
GDSC1	281	13140447	909974	RCC10RGB	SIDM00235	KIRC	1	Erlotinib	EGFR	EGFR signaling	1045	Y	0.007813	2	1.944357	0.876622	0.238362	-0.612424
GDSC1	281	13140769	909975	KURAMOCHI	SIDM00554	UNCLASSIFIED	1	Erlotinib	EGFR	EGFR signaling	1045	Y	0.007813	2	2.638799	0.95902	0.075557	0.038197
GDSC1	281	13141120	909976	KM-H2	SIDM01018	UNCLASSIFIED	1	Erlotinib	EGFR	EGFR signaling	1045	Y	0.007813	2	2.469745	0.987505	0.034676	-0.12019
GDSC1	281	13142503	910401	Ramos-2G6-4C10	SIDM01247	UNCLASSIFIED	1	Erlotinib	EGFR	EGFR signaling	1045	Y	0.007813	2	2.725223	0.988148	0.04317	0.119167
GDSC1	281	13142848	910544	RPMI-8866	SIDM00482	LCML	1	Erlotinib	EGFR	EGFR signaling	1045	Y	0.007813	2	3.128936	0.98856	0.05035	0.497403
GDSC1	281	13143181	910545	QIMR-WIL	SIDM00467	LAML	1	Erlotinib	EGFR	EGFR signaling	1045	Y	0.007813	2	2.096074	0.960178	0.041392	-0.470281
GDSC1	281	13143524	910546	PSN1	SIDM00469	PAAD	1	Erlotinib	EGFR	EGFR signaling	1045	Y	0.007813	2	2.901721	0.992604	0.095978	0.284527
GDSC1	281	13144473	910554	CW-2	SIDM00282	COREAD	1	Erlotinib	EGFR	EGFR signaling	1045	Y	0.007813	2	3.904159	0.983087	0.126114	1.223707
GDSC1	281	13144825	910566	CMK	SIDM00959	LAML	1	Erlotinib	EGFR	EGFR signaling	1045	Y	0.007813	2	2.571459	0.990751	0.02424	-0.024894
GDSC1	281	13145169	910567	CHP-126	SIDM00286	NB	1	Erlotinib	EGFR	EGFR signaling	1045	Y	0.007813	2	2.9641	0.977531	0.049567	0.34297
GDSC1	281	13145449	910568	CGTH-W-1	SIDM01248	THCA	1	Erlotinib	EGFR	EGFR signaling	1045	Y	0.007813	2	2.926123	0.982748	0.028428	0.307389
GDSC1	281	13145765	910569	COLO-320-HSR	SIDM00842	COREAD	1	Erlotinib	EGFR	EGFR signaling	1045	Y	0.007813	2	3.229476	0.990304	0.017341	0.5916
GDSC1	281	13146109	910687	ATN-1	SIDM00233	ALL	1	Erlotinib	EGFR	EGFR signaling	1045	Y	0.007813	2	2.645381	0.978488	0.110429	0.044363
GDSC1	281	13146458	910688	CESS	SIDM00917	LAML	1	Erlotinib	EGFR	EGFR signaling	1045	Y	0.007813	2	3.017146	0.992099	0.025619	0.392668
GDSC1	281	13147102	910691	COLO-684	SIDM00142	UCEC	1	Erlotinib	EGFR	EGFR signaling	1045	Y	0.007813	2	3.55273	0.98277	0.032637	0.894454
GDSC1	281	13147453	910692	COLO-668	SIDM00143	SCLC	1	Erlotinib	EGFR	EGFR signaling	1045	Y	0.007813	2	2.625632	0.972746	0.077238	0.02586
GDSC1	281	13148431	910697	A388	SIDM00794	UNCLASSIFIED	1	Erlotinib	EGFR	EGFR signaling	1045	Y	0.007813	2	-0.080422	0.771518	0.130231	-2.50943
GDSC1	281	13149075	910700	C2BBe1	SIDM01233	COREAD	1	Erlotinib	EGFR	EGFR signaling	1045	Y	0.007813	2	2.084662	0.942039	0.068307	-0.480972
GDSC1	281	13149967	910703	CA46	SIDM00907	UNCLASSIFIED	1	Erlotinib	EGFR	EGFR signaling	1045	Y	0.007813	2	2.979032	0.977956	0.029803	0.35696
GDSC1	281	13150725	910706	BL-41	SIDM00985	UNCLASSIFIED	1	Erlotinib	EGFR	EGFR signaling	1045	Y	0.007813	2	1.138177	0.967908	0.123208	-1.36773
GDSC1	281	13151074	910710	BV-173	SIDM00962	LCML	1	Erlotinib	EGFR	EGFR signaling	1045	Y	0.007813	2	1.570365	0.942703	0.032018	-0.962815
GDSC1	281	13151750	910780	TGW	SIDM00324	NB	1	Erlotinib	EGFR	EGFR signaling	1045	Y	0.007813	2	2.815066	0.990832	0.023146	0.203341
GDSC1	281	13154201	910861	RL	SIDM01089	DLBC	1	Erlotinib	EGFR	EGFR signaling	1045	Y	0.007813	2	3.197379	0.988218	0.025618	0.561528
GDSC1	281	13155625	910905	SNU-C1	SIDM01197	COREAD	1	Erlotinib	EGFR	EGFR signaling	1045	Y	0.007813	2	2.835807	0.925649	0.057769	0.222773
GDSC1	281	13155979	910906	ST486	SIDM01198	UNCLASSIFIED	1	Erlotinib	EGFR	EGFR signaling	1045	Y	0.007813	2	2.913107	0.986656	0.022515	0.295194
GDSC1	281	13156614	910910	UACC-812	SIDM01187	BRCA	1	Erlotinib	EGFR	EGFR signaling	1045	Y	0.007813	2	3.628918	0.986815	0.026334	0.965835
GDSC1	281	13156805	910911	SCC-15	SIDM01083	HNSC	1	Erlotinib	EGFR	EGFR signaling	1045	Y	0.007813	2	3.604458	0.977927	0.043293	0.942918
GDSC1	281	13157734	910918	BC-3	SIDM00895	DLBC	1	Erlotinib	EGFR	EGFR signaling	1045	Y	0.007813	2	2.577746	0.98888	0.022124	-0.019004
GDSC1	281	13157943	910919	BC-1	SIDM00896	DLBC	1	Erlotinib	EGFR	EGFR signaling	1045	Y	0.007813	2	2.890762	0.992858	0.018875	0.27426
GDSC1	281	13158597	910921	A101D	SIDM00801	SKCM	1	Erlotinib	EGFR	EGFR signaling	1045	Y	0.007813	2	2.325466	0.940629	0.15455	-0.255364
GDSC1	281	13160420	910930	SCC-3	SIDM00384	DLBC	1	Erlotinib	EGFR	EGFR signaling	1045	Y	0.007813	2	2.100434	0.991794	0.018962	-0.466196
GDSC1	281	13161281	910933	AM-38	SIDM00492	GBM	1	Erlotinib	EGFR	EGFR signaling	1045	Y	0.007813	2	3.390575	0.987501	0.025801	0.742533
GDSC1	281	13161625	910934	A4-Fuk	SIDM00502	DLBC	1	Erlotinib	EGFR	EGFR signaling	1045	Y	0.007813	2	2.620249	0.975254	0.031184	0.020817
GDSC1	281	13161948	910935	A3-KAW	SIDM00495	DLBC	1	Erlotinib	EGFR	EGFR signaling	1045	Y	0.007813	2	1.110715	0.95044	0.053414	-1.39346
GDSC1	281	13162585	910937	COR-L279	SIDM00511	SCLC	1	Erlotinib	EGFR	EGFR signaling	1045	Y	0.007813	2	2.356969	0.982016	0.02812	-0.225848
GDSC1	281	13163076	910942	NEC8	SIDM00243	UNCLASSIFIED	1	Erlotinib	EGFR	EGFR signaling	1045	Y	0.007813	2	2.434366	0.986921	0.018298	-0.153336
GDSC1	281	13163410	910943	CAS-1	SIDM00212	GBM	1	Erlotinib	EGFR	EGFR signaling	1045	Y	0.007813	2	3.687489	0.975493	0.150086	1.02071
GDSC1	281	13163761	910944	ALL-PO	SIDM00211	ALL	1	Erlotinib	EGFR	EGFR signaling	1045	Y	0.007813	2	1.308298	0.913823	0.093927	-1.208344
GDSC1	281	13164113	910947	OCI-AML2	SIDM00446	LAML	1	Erlotinib	EGFR	EGFR signaling	1045	Y	0.007813	2	1.952505	0.989382	0.014156	-0.60479
GDSC1	281	13164454	910948	MFM-223	SIDM00332	BRCA	1	Erlotinib	EGFR	EGFR signaling	1045	Y	0.007813	2	3.655161	0.984656	0.028892	0.990422
GDSC1	281	13165562	917486	LS-1034	SIDM00681	COREAD	1	Erlotinib	EGFR	EGFR signaling	1045	Y	0.007813	2	3.587308	0.984706	0.044095	0.926851
GDSC1	281	13167124	924106	CAL-148	SIDM00938	BRCA	1	Erlotinib	EGFR	EGFR signaling	1045	Y	0.007813	2	2.55388	0.981924	0.091315	-0.041364
GDSC1	281	13167942	924110	HDLM-2	SIDM01064	UNCLASSIFIED	1	Erlotinib	EGFR	EGFR signaling	1045	Y	0.007813	2	2.820876	0.978239	0.038913	0.208783
GDSC1	281	13168889	924186	KGN	SIDM00302	UNCLASSIFIED	1	Erlotinib	EGFR	EGFR signaling	1045	Y	0.007813	2	2.182237	0.94779	0.090838	-0.389554
GDSC1	281	13169565	924188	KNS-81-FD	SIDM01210	LGG	1	Erlotinib	EGFR	EGFR signaling	1045	Y	0.007813	2	3.085667	0.952803	0.119919	0.456865
GDSC1	281	13169934	924238	K5	SIDM00056	THCA	1	Erlotinib	EGFR	EGFR signaling	1045	Y	0.007813	2	3.325116	0.989646	0.030377	0.681204
GDSC1	281	13170273	924239	L-363	SIDM00312	MM	1	Erlotinib	EGFR	EGFR signaling	1045	Y	0.007813	2	2.75187	0.98957	0.028187	0.144132
GDSC1	281	13170909	924244	NCI-H1975	SIDM00759	LUAD	1	Erlotinib	EGFR	EGFR signaling	1045	Y	0.007813	2	2.305276	0.949783	0.140102	-0.274279
GDSC1	281	13171263	924247	SW954	SIDM01157	UNCLASSIFIED	1	Erlotinib	EGFR	EGFR signaling	1045	Y	0.007813	2	1.339916	0.930323	0.092114	-1.178722
GDSC1	281	13171591	924248	TE-441-T	SIDM01173	UNCLASSIFIED	1	Erlotinib	EGFR	EGFR signaling	1045	Y	0.007813	2	2.706673	0.980504	0.064479	0.101788
GDSC1	281	13172201	925339	MMAc-SF	SIDM01242	SKCM	1	Erlotinib	EGFR	EGFR signaling	1045	Y	0.007813	2	2.654868	0.969034	0.08354	0.053251
GDSC1	281	13173148	925343	MFH-ino	SIDM00299	UNCLASSIFIED	1	Erlotinib	EGFR	EGFR signaling	1045	Y	0.007813	2	3.43337	0.978657	0.149598	0.782627
GDSC1	281	13173491	925345	NOS-1	SIDM00242	UNCLASSIFIED	1	Erlotinib	EGFR	EGFR signaling	1045	Y	0.007813	2	0.057715	0.779245	0.252564	-2.380011
GDSC1	281	13174716	930082	RL95-2	SIDM01088	UNCLASSIFIED	1	Erlotinib	EGFR	EGFR signaling	1045	Y	0.007813	2	1.786558	0.947553	0.150437	-0.760265
GDSC1	281	13177177	946355	TE-6	SIDM00328	ESCA	1	Erlotinib	EGFR	EGFR signaling	1045	Y	0.007813	2	0.183351	0.798671	0.140018	-2.262303
GDSC1	281	13177505	946356	TE-12	SIDM00023	ESCA	1	Erlotinib	EGFR	EGFR signaling	1045	Y	0.007813	2	-2.596305	0.429164	0.090084	-4.866551
GDSC1	281	13178049	946358	YT	SIDM00410	ALL	1	Erlotinib	EGFR	EGFR signaling	1045	Y	0.007813	2	2.908291	0.990111	0.027309	0.290683
GDSC1	281	13178394	946359	BT-474	SIDM00963	BRCA	1	Erlotinib	EGFR	EGFR signaling	1045	Y	0.007813	2	3.158388	0.974093	0.01572	0.524998
GDSC1	281	13179354	946363	KP-N-YS	SIDM00157	NB	1	Erlotinib	EGFR	EGFR signaling	1045	Y	0.007813	2	3.239924	0.981249	0.065605	0.601388
GDSC1	281	13179608	946367	D-247MG	SIDM00622	GBM	1	Erlotinib	EGFR	EGFR signaling	1045	Y	0.007813	2	2.209062	0.937048	0.274436	-0.364423
GDSC1	281	13179928	946368	D-263MG	SIDM00732	GBM	1	Erlotinib	EGFR	EGFR signaling	1045	Y	0.007813	2	2.78591	0.968152	0.131876	0.176024
GDSC1	281	13180280	946369	D-336MG	SIDM00620	LGG	1	Erlotinib	EGFR	EGFR signaling	1045	Y	0.007813	2	3.066415	0.97384	0.27161	0.438828
GDSC1	281	13180591	946370	D-392MG	SIDM00542	GBM	1	Erlotinib	EGFR	EGFR signaling	1045	Y	0.007813	2	2.187099	0.935608	0.11088	-0.384999
GDSC1	281	13181219	946373	D-502MG	SIDM00208	LGG	1	Erlotinib	EGFR	EGFR signaling	1045	Y	0.007813	2	0.660201	0.814281	0.161408	-1.815544
GDSC1	281	13182156	949088	CTB-1	SIDM00283	DLBC	1	Erlotinib	EGFR	EGFR signaling	1045	Y	0.007813	2	2.515123	0.937882	0.024319	-0.077675
GDSC1	281	13183429	949153	HAL-01	SIDM00289	ALL	1	Erlotinib	EGFR	EGFR signaling	1045	Y	0.007813	2	3.202775	0.982782	0.044657	0.566583
GDSC1	281	13183775	949154	OMC-1	SIDM00240	CESC	1	Erlotinib	EGFR	EGFR signaling	1045	Y	0.007813	2	3.467355	0.986636	0.026792	0.814467
GDSC1	281	13184114	949155	ES8	SIDM00261	UNCLASSIFIED	1	Erlotinib	EGFR	EGFR signaling	1045	Y	0.007813	2	2.526099	0.978251	0.091062	-0.067392
GDSC1	281	13184460	949156	ES4	SIDM00264	UNCLASSIFIED	1	Erlotinib	EGFR	EGFR signaling	1045	Y	0.007813	2	2.186785	0.949028	0.130034	-0.385293
GDSC1	281	13184811	949157	ES6	SIDM00262	UNCLASSIFIED	1	Erlotinib	EGFR	EGFR signaling	1045	Y	0.007813	2	1.028616	0.875417	0.28298	-1.470378
GDSC1	281	13185160	949158	ES1	SIDM00266	UNCLASSIFIED	1	Erlotinib	EGFR	EGFR signaling	1045	Y	0.007813	2	1.800541	0.937237	0.2939	-0.747164
GDSC1	281	13185819	949161	EW-3	SIDM00202	UNCLASSIFIED	1	Erlotinib	EGFR	EGFR signaling	1045	Y	0.007813	2	3.575632	0.981742	0.033501	0.915912
GDSC1	281	13186162	949162	EW-12	SIDM00200	UNCLASSIFIED	1	Erlotinib	EGFR	EGFR signaling	1045	Y	0.007813	2	5.30174	0.979455	0.032439	2.533095
GDSC1	281	13186203	949163	EW-1	SIDM00205	UNCLASSIFIED	1	Erlotinib	EGFR	EGFR signaling	1045	Y	0.007813	2	2.769185	0.978552	0.019915	0.160355
GDSC1	281	13186555	949164	EW-18	SIDM00197	UNCLASSIFIED	1	Erlotinib	EGFR	EGFR signaling	1045	Y	0.007813	2	2.879809	0.974378	0.058667	0.263998
GDSC1	281	13186900	949165	EW-16	SIDM00198	UNCLASSIFIED	1	Erlotinib	EGFR	EGFR signaling	1045	Y	0.007813	2	1.453128	0.927818	0.075342	-1.072654
GDSC1	281	13187227	949166	EW-13	SIDM00621	UNCLASSIFIED	1	Erlotinib	EGFR	EGFR signaling	1045	Y	0.007813	2	3.91972	0.986565	0.026122	1.238286
GDSC1	281	13187780	949168	EW-24	SIDM00195	UNCLASSIFIED	1	Erlotinib	EGFR	EGFR signaling	1045	Y	0.007813	2	-0.819154	0.70186	0.188437	-3.201546
GDSC1	281	13188128	949170	LAN-6	SIDM00330	NB	1	Erlotinib	EGFR	EGFR signaling	1045	Y	0.007813	2	3.505147	0.981848	0.033422	0.849874
GDSC1	281	13188480	949171	NB10	SIDM00259	NB	1	Erlotinib	EGFR	EGFR signaling	1045	Y	0.007813	2	1.718676	0.939087	0.168447	-0.823863
GDSC1	281	13188830	949172	NB12	SIDM00258	NB	1	Erlotinib	EGFR	EGFR signaling	1045	Y	0.007813	2	3.429957	0.980131	0.073438	0.779429
GDSC1	281	13189146	949173	NB6	SIDM00253	NB	1	Erlotinib	EGFR	EGFR signaling	1045	Y	0.007813	2	3.384936	0.975139	0.042407	0.737249
GDSC1	281	13189479	949174	NB7	SIDM00156	NB	1	Erlotinib	EGFR	EGFR signaling	1045	Y	0.007813	2	3.326527	0.985279	0.029632	0.682526
GDSC1	281	13189827	949175	NB17	SIDM00255	NB	1	Erlotinib	EGFR	EGFR signaling	1045	Y	0.007813	2	1.790123	0.924826	0.144622	-0.756925
GDSC1	281	13190116	949176	NB5	SIDM00254	NB	1	Erlotinib	EGFR	EGFR signaling	1045	Y	0.007813	2	1.991043	0.959567	0.113612	-0.568684
GDSC1	281	13190467	949177	NB13	SIDM00257	NB	1	Erlotinib	EGFR	EGFR signaling	1045	Y	0.007813	2	2.01312	0.969709	0.068283	-0.547999
GDSC1	281	13190817	949178	NB14	SIDM00256	NB	1	Erlotinib	EGFR	EGFR signaling	1045	Y	0.007813	2	2.951649	0.988312	0.026893	0.331304
GDSC1	281	13191157	949179	NB1	SIDM00578	NB	1	Erlotinib	EGFR	EGFR signaling	1045	Y	0.007813	2	2.660432	0.970599	0.042071	0.058464
GDSC1	281	13191494	971773	RH-1	SIDM00427	UNCLASSIFIED	1	Erlotinib	EGFR	EGFR signaling	1045	Y	0.007813	2	2.54846	0.990741	0.042081	-0.046442
GDSC1	281	13192040	971777	MZ2-MEL	SIDM00179	SKCM	1	Erlotinib	EGFR	EGFR signaling	1045	Y	0.007813	2	2.963583	0.97132	0.122301	0.342485
GDSC1	281	13194546	1240128	ES-2	SIDM00861	UNCLASSIFIED	1	Erlotinib	EGFR	EGFR signaling	1045	Y	0.007813	2	2.783697	0.984429	0.018994	0.173951
GDSC1	281	13205364	1240173	MDST8	SIDM00527	COREAD	1	Erlotinib	EGFR	EGFR signaling	1045	Y	0.007813	2	3.25454	0.986663	0.027853	0.615082
GDSC1	281	13206576	1240181	NB(TU)1-10	SIDM00579	NB	1	Erlotinib	EGFR	EGFR signaling	1045	Y	0.007813	2	3.189232	0.990311	0.02559	0.553895
GDSC1	281	13206928	1240182	NCI-H1836	SIDM00770	SCLC	1	Erlotinib	EGFR	EGFR signaling	1045	Y	0.007813	2	2.623502	0.969433	0.044877	0.023865
GDSC1	281	13207274	1240183	NCI-H1869	SIDM00768	LUSC	1	Erlotinib	EGFR	EGFR signaling	1045	Y	0.007813	2	0.519355	0.838458	0.10855	-1.947502
GDSC1	281	13208825	1240189	NCI-H211	SIDM00704	SCLC	1	Erlotinib	EGFR	EGFR signaling	1045	Y	0.007813	2	3.177445	0.986075	0.03794	0.542852
GDSC1	281	13210037	1240193	NCI-H847	SIDM01149	SCLC	1	Erlotinib	EGFR	EGFR signaling	1045	Y	0.007813	2	2.310197	0.987337	0.03372	-0.26967
GDSC1	281	13216639	1240221	TC-71	SIDM00419	UNCLASSIFIED	1	Erlotinib	EGFR	EGFR signaling	1045	Y	0.007813	2	2.921463	0.988448	0.026563	0.303023
GDSC1	281	13218118	1247871	SUP-B15	SIDM01176	ALL	1	Erlotinib	EGFR	EGFR signaling	1045	Y	0.007813	2	3.182481	0.986714	0.026276	0.54757
GDSC1	281	13219220	1290455	OCI-AML3	SIDM00462	LAML	1	Erlotinib	EGFR	EGFR signaling	1045	Y	0.007813	2	2.912215	0.988659	0.026535	0.294359
GDSC1	281	13221460	1290769	CL-11	SIDM00944	COREAD	1	Erlotinib	EGFR	EGFR signaling	1045	Y	0.007813	2	3.82762	0.985353	0.027671	1.151998
GDSC1	281	13226433	1295740	ALL-SIL	SIDM00994	ALL	1	Erlotinib	EGFR	EGFR signaling	1045	Y	0.007813	2	1.698708	0.967156	0.051713	-0.842571
GDSC1	281	13226788	1295741	AMO-1	SIDM00993	MM	1	Erlotinib	EGFR	EGFR signaling	1045	Y	0.007813	2	2.672293	0.990376	0.025546	0.069577
GDSC1	281	13227266	1297439	COR-L95	SIDM00521	SCLC	1	Erlotinib	EGFR	EGFR signaling	1045	Y	0.007813	2	3.672417	0.986227	0.037361	1.006589
GDSC1	281	13227596	1297446	DND-41	SIDM00946	ALL	1	Erlotinib	EGFR	EGFR signaling	1045	Y	0.007813	2	2.726735	0.988864	0.029461	0.120583
GDSC1	281	13227948	1297447	EJM	SIDM01048	MM	1	Erlotinib	EGFR	EGFR signaling	1045	Y	0.007813	2	2.657075	0.988185	0.026148	0.05532
GDSC1	281	13228292	1297449	Farage	SIDM00859	DLBC	1	Erlotinib	EGFR	EGFR signaling	1045	Y	0.007813	2	2.36079	0.987197	0.044135	-0.222269
GDSC1	281	13235784	1298352	NCI-H2135	SIDM00700	UNCLASSIFIED	1	Erlotinib	EGFR	EGFR signaling	1045	Y	0.007813	2	3.349104	0.988791	0.021398	0.703679
GDSC1	281	13243348	1299075	VCaP	SIDM01077	PRAD	1	Erlotinib	EGFR	EGFR signaling	1045	Y	0.007813	2	3.162543	0.985166	0.042202	0.52889
GDSC1	281	13244595	1303896	GA-10	SIDM00854	UNCLASSIFIED	1	Erlotinib	EGFR	EGFR signaling	1045	Y	0.007813	2	-1.168361	0.644417	0.135437	-3.528717
GDSC1	281	13244833	1303897	GRANTA-519	SIDM01058	DLBC	1	Erlotinib	EGFR	EGFR signaling	1045	Y	0.007813	2	3.098428	0.98929	0.028693	0.468821
GDSC1	281	13245489	1303901	HCC-33	SIDM01071	SCLC	1	Erlotinib	EGFR	EGFR signaling	1045	Y	0.007813	2	3.164594	0.987464	0.027055	0.530811
GDSC1	281	13246469	1322218	Hs-445	SIDM00668	UNCLASSIFIED	1	Erlotinib	EGFR	EGFR signaling	1045	Y	0.007813	2	1.7472	0.958414	0.040174	-0.797139
GDSC1	281	13246762	1322224	HSC-39	SIDM00045	STAD	1	Erlotinib	EGFR	EGFR signaling	1045	Y	0.007813	2	2.682745	0.991167	0.023339	0.079369
GDSC1	281	13247108	1323913	NB4	SIDM00428	LAML	1	Erlotinib	EGFR	EGFR signaling	1045	Y	0.007813	2	2.277083	0.988499	0.024071	-0.300694
GDSC1	281	13247596	1327766	JJN-3	SIDM01036	MM	1	Erlotinib	EGFR	EGFR signaling	1045	Y	0.007813	2	2.431698	0.988151	0.050986	-0.155836
GDSC1	281	13247948	1327768	JM1	SIDM00689	DLBC	1	Erlotinib	EGFR	EGFR signaling	1045	Y	0.007813	2	2.054709	0.980526	0.028942	-0.509035
GDSC1	281	13248292	1327769	JSC-1	SIDM00688	DLBC	1	Erlotinib	EGFR	EGFR signaling	1045	Y	0.007813	2	2.416769	0.970725	0.018129	-0.169823
GDSC1	281	13248609	1327771	JURL-MK1	SIDM01015	LCML	1	Erlotinib	EGFR	EGFR signaling	1045	Y	0.007813	2	2.510923	0.968335	0.019426	-0.08161
GDSC1	281	13249077	1327774	KARPAS-231	SIDM01017	UNCLASSIFIED	1	Erlotinib	EGFR	EGFR signaling	1045	Y	0.007813	2	1.629707	0.979783	0.016045	-0.907218
GDSC1	281	13249693	1330931	KCL-22	SIDM01004	LCML	1	Erlotinib	EGFR	EGFR signaling	1045	Y	0.007813	2	2.240179	0.984485	0.018874	-0.335269
GDSC1	281	13250046	1330933	KOPN-8	SIDM01034	UNCLASSIFIED	1	Erlotinib	EGFR	EGFR signaling	1045	Y	0.007813	2	2.048658	0.979069	0.02672	-0.514704
GDSC1	281	13250373	1330935	L-1236	SIDM00313	UNCLASSIFIED	1	Erlotinib	EGFR	EGFR signaling	1045	Y	0.007813	2	2.667576	0.988208	0.035788	0.065157
GDSC1	281	13251010	1330942	ME-1	SIDM00338	LAML	1	Erlotinib	EGFR	EGFR signaling	1045	Y	0.007813	2	3.456933	0.987006	0.048175	0.804703
GDSC1	281	13251356	1330947	MOLM-13	SIDM00437	LAML	1	Erlotinib	EGFR	EGFR signaling	1045	Y	0.007813	2	1.301709	0.915972	0.043352	-1.214517
GDSC1	281	13251830	1330950	MOLP-8	SIDM00434	MM	1	Erlotinib	EGFR	EGFR signaling	1045	Y	0.007813	2	2.839865	0.987259	0.02948	0.226574
GDSC1	281	13252173	1330960	MY-M12	SIDM01217	ALL	1	Erlotinib	EGFR	EGFR signaling	1045	Y	0.007813	2	2.260501	0.960147	0.033269	-0.316229
GDSC1	281	13252620	1330972	NCI-H1876	SIDM00766	SCLC	1	Erlotinib	EGFR	EGFR signaling	1045	Y	0.007813	2	2.744824	0.978488	0.053004	0.137531
GDSC1	281	13253158	1330981	NK-92MI	SIDM01201	UNCLASSIFIED	1	Erlotinib	EGFR	EGFR signaling	1045	Y	0.007813	2	2.073481	0.973376	0.099383	-0.491447
GDSC1	281	13253298	1330982	NU-DUL-1	SIDM00443	DLBC	1	Erlotinib	EGFR	EGFR signaling	1045	Y	0.007813	2	2.50266	0.991427	0.024102	-0.089352
GDSC1	281	13253642	1330983	OCI-AML5	SIDM00461	LAML	1	Erlotinib	EGFR	EGFR signaling	1045	Y	0.007813	2	2.294773	0.977984	0.022126	-0.28412
GDSC1	281	13253993	1330984	OCI-LY-19	SIDM00460	DLBC	1	Erlotinib	EGFR	EGFR signaling	1045	Y	0.007813	2	1.291931	0.938978	0.032395	-1.223679
GDSC1	281	13254344	1330985	OCI-M1	SIDM00458	LAML	1	Erlotinib	EGFR	EGFR signaling	1045	Y	0.007813	2	2.294682	0.994316	0.019093	-0.284205
GDSC1	281	13254688	1330987	P32-ISH	SIDM00362	UNCLASSIFIED	1	Erlotinib	EGFR	EGFR signaling	1045	Y	0.007813	2	1.281942	0.975093	0.04702	-1.233038
GDSC1	281	13255033	1330991	PL-21	SIDM00450	LAML	1	Erlotinib	EGFR	EGFR signaling	1045	Y	0.007813	2	3.654921	0.979004	0.037189	0.990197
GDSC1	281	13255753	1330995	RC-K8	SIDM00448	DLBC	1	Erlotinib	EGFR	EGFR signaling	1045	Y	0.007813	2	3.022643	0.99202	0.041544	0.397819
GDSC1	281	13256081	1331025	ROS-50	SIDM00415	UNCLASSIFIED	1	Erlotinib	EGFR	EGFR signaling	1045	Y	0.007813	2	3.906555	0.982937	0.029124	1.225952
GDSC1	281	13256469	1331032	SLVL	SIDM00374	DLBC	1	Erlotinib	EGFR	EGFR signaling	1045	Y	0.007813	2	2.773725	0.975942	0.030615	0.164608
GDSC1	281	13257077	1331034	SU-DHL-16	SIDM00404	DLBC	1	Erlotinib	EGFR	EGFR signaling	1045	Y	0.007813	2	2.006361	0.994847	0.020175	-0.554333
GDSC1	281	13257421	1331035	SU-DHL-4	SIDM00405	DLBC	1	Erlotinib	EGFR	EGFR signaling	1045	Y	0.007813	2	-0.203872	0.832674	0.106444	-2.62509
GDSC1	281	13258063	1331037	SU-DHL-6	SIDM00407	DLBC	1	Erlotinib	EGFR	EGFR signaling	1045	Y	0.007813	2	1.134674	0.967789	0.087829	-1.371012
GDSC1	281	13258408	1331038	SU-DHL-8	SIDM00423	DLBC	1	Erlotinib	EGFR	EGFR signaling	1045	Y	0.007813	2	1.548118	0.950599	0.106516	-0.983658
GDSC1	281	13258731	1331039	SUP-HD1	SIDM00422	UNCLASSIFIED	1	Erlotinib	EGFR	EGFR signaling	1045	Y	0.007813	2	2.811231	0.985807	0.039555	0.199747
GDSC1	281	13259076	1331040	SUP-M2	SIDM00421	UNCLASSIFIED	1	Erlotinib	EGFR	EGFR signaling	1045	Y	0.007813	2	2.204055	0.986414	0.016645	-0.369113
GDSC1	281	13259415	1331045	TK	SIDM00323	DLBC	1	Erlotinib	EGFR	EGFR signaling	1045	Y	0.007813	2	2.228557	0.977126	0.077621	-0.346157
GDSC1	281	13259741	1331048	VAL	SIDM00416	DLBC	1	Erlotinib	EGFR	EGFR signaling	1045	Y	0.007813	2	2.706714	0.968533	0.04176	0.101825
GDSC1	281	13260066	1331049	WIL2-NS	SIDM01102	UNCLASSIFIED	1	Erlotinib	EGFR	EGFR signaling	1045	Y	0.007813	2	2.036231	0.983454	0.098058	-0.526347
GDSC1	281	13260406	1331050	WSU-DLCL2	SIDM00413	DLBC	1	Erlotinib	EGFR	EGFR signaling	1045	Y	0.007813	2	2.842833	0.990265	0.034103	0.229355
GDSC1	281	12974604	683665	MC-CAR	SIDM00636	MM	3	Rapamycin	MTORC1	PI3K/MTOR signaling	1045	Y	0.000391	0.1	-0.658244	0.980891	0.032311	0.806489
GDSC1	281	12975551	684055	ES3	SIDM00265	UNCLASSIFIED	3	Rapamycin	MTORC1	PI3K/MTOR signaling	1045	Y	0.000391	0.1	-0.067752	0.981415	0.07493	1.120134
GDSC1	281	12975900	684057	ES5	SIDM00263	UNCLASSIFIED	3	Rapamycin	MTORC1	PI3K/MTOR signaling	1045	Y	0.000391	0.1	0.586881	0.980594	0.0361	1.467849
GDSC1	281	12976235	684059	ES7	SIDM00269	UNCLASSIFIED	3	Rapamycin	MTORC1	PI3K/MTOR signaling	1045	Y	0.000391	0.1	-0.025451	0.978615	0.067025	1.142603
GDSC1	281	12976581	684062	EW-11	SIDM00203	UNCLASSIFIED	3	Rapamycin	MTORC1	PI3K/MTOR signaling	1045	Y	0.000391	0.1	-2.123159	0.851521	0.175478	0.028384
GDSC1	281	12976885	684072	SK-ES-1	SIDM01111	UNCLASSIFIED	3	Rapamycin	MTORC1	PI3K/MTOR signaling	1045	Y	0.000391	0.1	-2.27035	0.868824	0.119928	-0.049797
GDSC1	281	12977223	687448	COLO-829	SIDM00909	SKCM	3	Rapamycin	MTORC1	PI3K/MTOR signaling	1045	Y	0.000391	0.1	1.064102	0.978127	0.04675	1.721329
GDSC1	281	12979988	687562	8-MG-BA	SIDM00998	GBM	3	Rapamycin	MTORC1	PI3K/MTOR signaling	1045	Y	0.000391	0.1	-2.191715	0.898867	0.202143	-0.00803
GDSC1	281	12981584	687590	U-87-MG	SIDM01189	GBM	3	Rapamycin	MTORC1	PI3K/MTOR signaling	1045	Y	0.000391	0.1	-1.946823	0.874057	0.144233	0.122047
GDSC1	281	12982528	687600	NCI-H720	SIDM01120	UNCLASSIFIED	3	Rapamycin	MTORC1	PI3K/MTOR signaling	1045	Y	0.000391	0.1	-4.061559	0.650556	0.182011	-1.001215
GDSC1	281	12984415	687799	NCI-H1648	SIDM00746	LUAD	3	Rapamycin	MTORC1	PI3K/MTOR signaling	1045	Y	0.000391	0.1	-2.529141	0.827261	0.223546	-0.187257
GDSC1	281	12985107	687804	NCI-H1770	SIDM00737	UNCLASSIFIED	3	Rapamycin	MTORC1	PI3K/MTOR signaling	1045	Y	0.000391	0.1	0.262248	0.988191	0.026036	1.295417
GDSC1	281	12985449	687807	NCI-H1838	SIDM00769	LUAD	3	Rapamycin	MTORC1	PI3K/MTOR signaling	1045	Y	0.000391	0.1	0.050207	0.956365	0.112001	1.182789
GDSC1	281	12987973	687983	DMS-114	SIDM00865	SCLC	3	Rapamycin	MTORC1	PI3K/MTOR signaling	1045	Y	0.000391	0.1	-1.624818	0.910307	0.212084	0.293083
GDSC1	281	12988916	687997	NCI-H1092	SIDM00653	SCLC	3	Rapamycin	MTORC1	PI3K/MTOR signaling	1045	Y	0.000391	0.1	-1.193878	0.929271	0.11973	0.521981
GDSC1	281	12989259	688001	NCI-H1417	SIDM00642	SCLC	3	Rapamycin	MTORC1	PI3K/MTOR signaling	1045	Y	0.000391	0.1	-0.840564	0.946055	0.033644	0.709648
GDSC1	281	12989608	688006	NCI-H1694	SIDM00741	SCLC	3	Rapamycin	MTORC1	PI3K/MTOR signaling	1045	Y	0.000391	0.1	-1.393272	0.941052	0.09456	0.416071
GDSC1	281	12989953	688007	NCI-H187	SIDM00767	SCLC	3	Rapamycin	MTORC1	PI3K/MTOR signaling	1045	Y	0.000391	0.1	-1.762003	0.90576	0.113349	0.220216
GDSC1	281	12990168	688010	NCI-H1963	SIDM00760	SCLC	3	Rapamycin	MTORC1	PI3K/MTOR signaling	1045	Y	0.000391	0.1	-2.007029	0.921442	0.117412	0.090068
GDSC1	281	12990762	688013	NCI-H209	SIDM00706	SCLC	3	Rapamycin	MTORC1	PI3K/MTOR signaling	1045	Y	0.000391	0.1	-3.261144	0.753288	0.138363	-0.576067
GDSC1	281	12991113	688014	NCI-H2141	SIDM00699	SCLC	3	Rapamycin	MTORC1	PI3K/MTOR signaling	1045	Y	0.000391	0.1	-0.768303	0.96857	0.052375	0.748029
GDSC1	281	12991322	688015	NCI-H2171	SIDM00733	SCLC	3	Rapamycin	MTORC1	PI3K/MTOR signaling	1045	Y	0.000391	0.1	-1.499276	0.963878	0.181282	0.359766
GDSC1	281	12991944	688021	NCI-H345	SIDM00719	SCLC	3	Rapamycin	MTORC1	PI3K/MTOR signaling	1045	Y	0.000391	0.1	0.478023	0.976416	0.022802	1.410027
GDSC1	281	12992297	688023	NCI-H446	SIDM00965	SCLC	3	Rapamycin	MTORC1	PI3K/MTOR signaling	1045	Y	0.000391	0.1	-0.707193	0.964316	0.034837	0.780489
GDSC1	281	12992642	688025	NCI-H526	SIDM01128	SCLC	3	Rapamycin	MTORC1	PI3K/MTOR signaling	1045	Y	0.000391	0.1	-2.5145	0.852197	0.065553	-0.17948
GDSC1	281	12992908	688026	NCI-H64	SIDM01126	SCLC	3	Rapamycin	MTORC1	PI3K/MTOR signaling	1045	Y	0.000391	0.1	-1.468727	0.973654	0.155227	0.375993
GDSC1	281	12993248	688027	NCI-H69	SIDM01121	SCLC	3	Rapamycin	MTORC1	PI3K/MTOR signaling	1045	Y	0.000391	0.1	-1.471208	0.916913	0.074033	0.374675
GDSC1	281	12993599	688031	NCI-H82	SIDM01131	SCLC	3	Rapamycin	MTORC1	PI3K/MTOR signaling	1045	Y	0.000391	0.1	-0.278876	0.967436	0.110363	1.007993
GDSC1	281	12994174	688086	SK-N-DZ	SIDM01100	NB	3	Rapamycin	MTORC1	PI3K/MTOR signaling	1045	Y	0.000391	0.1	-0.561683	0.955923	0.110459	0.857778
GDSC1	281	12994518	688087	SK-N-FI	SIDM01099	NB	3	Rapamycin	MTORC1	PI3K/MTOR signaling	1045	Y	0.000391	0.1	-0.835484	0.961121	0.067333	0.712346
GDSC1	281	12994868	688121	VA-ES-BJ	SIDM01179	UNCLASSIFIED	3	Rapamycin	MTORC1	PI3K/MTOR signaling	1045	Y	0.000391	0.1	-6.912104	0.230239	0.239402	-2.515309
GDSC1	281	12995350	713878	LU-139	SIDM00293	SCLC	3	Rapamycin	MTORC1	PI3K/MTOR signaling	1045	Y	0.000391	0.1	-2.788653	0.798132	0.157363	-0.325099
GDSC1	281	12995997	713885	SBC-1	SIDM00365	SCLC	3	Rapamycin	MTORC1	PI3K/MTOR signaling	1045	Y	0.000391	0.1	-3.266337	0.754937	0.162639	-0.578825
GDSC1	281	12998801	724831	NCI-H1299	SIDM00649	UNCLASSIFIED	3	Rapamycin	MTORC1	PI3K/MTOR signaling	1045	Y	0.000391	0.1	-0.359752	0.957437	0.077225	0.965035
GDSC1	281	13000349	724859	Calu-6	SIDM00921	LUAD	3	Rapamycin	MTORC1	PI3K/MTOR signaling	1045	Y	0.000391	0.1	0.512588	0.982634	0.031221	1.428387
GDSC1	281	13000701	724863	LU-65	SIDM00547	UNCLASSIFIED	3	Rapamycin	MTORC1	PI3K/MTOR signaling	1045	Y	0.000391	0.1	-0.087226	0.955061	0.064791	1.10979
GDSC1	281	13001047	724866	NCI-H1355	SIDM00645	LUAD	3	Rapamycin	MTORC1	PI3K/MTOR signaling	1045	Y	0.000391	0.1	-7.966932	0.158775	0.257359	-3.075592
GDSC1	281	13002270	724872	SHP-77	SIDM01078	SCLC	3	Rapamycin	MTORC1	PI3K/MTOR signaling	1045	Y	0.000391	0.1	-0.431656	0.985817	0.086561	0.926843
GDSC1	281	13003846	735784	TE-5	SIDM00347	ESCA	3	Rapamycin	MTORC1	PI3K/MTOR signaling	1045	Y	0.000391	0.1	-2.451397	0.8496	0.278556	-0.145962
GDSC1	281	13004783	749711	HCC1187	SIDM00885	BRCA	3	Rapamycin	MTORC1	PI3K/MTOR signaling	1045	Y	0.000391	0.1	-2.551194	0.867005	0.170592	-0.19897
GDSC1	281	13005329	749713	HCC1599	SIDM00877	BRCA	3	Rapamycin	MTORC1	PI3K/MTOR signaling	1045	Y	0.000391	0.1	-3.305146	0.762974	0.286312	-0.599439
GDSC1	281	13005977	749715	HCC2157	SIDM00774	BRCA	3	Rapamycin	MTORC1	PI3K/MTOR signaling	1045	Y	0.000391	0.1	-2.055374	0.889289	0.132397	0.064389
GDSC1	281	13006326	749716	HCC2218	SIDM00772	BRCA	3	Rapamycin	MTORC1	PI3K/MTOR signaling	1045	Y	0.000391	0.1	-1.883814	0.856797	0.165227	0.155515
GDSC1	281	13006956	753531	BB30-HNC	SIDM00172	HNSC	3	Rapamycin	MTORC1	PI3K/MTOR signaling	1045	Y	0.000391	0.1	-2.975421	0.805755	0.290808	-0.424302
GDSC1	281	13007299	753532	BB49-HNC	SIDM00174	HNSC	3	Rapamycin	MTORC1	PI3K/MTOR signaling	1045	Y	0.000391	0.1	-0.838356	0.931838	0.159989	0.71082
GDSC1	281	13010077	753546	CP66-MEL	SIDM00190	SKCM	3	Rapamycin	MTORC1	PI3K/MTOR signaling	1045	Y	0.000391	0.1	0.236224	0.980658	0.056506	1.281594
GDSC1	281	13010423	753547	CPC-N	SIDM00953	SCLC	3	Rapamycin	MTORC1	PI3K/MTOR signaling	1045	Y	0.000391	0.1	-1.640129	0.912249	0.118517	0.284951
GDSC1	281	13010769	753548	CTV-1	SIDM00951	LAML	3	Rapamycin	MTORC1	PI3K/MTOR signaling	1045	Y	0.000391	0.1	-2.453233	0.897925	0.2256	-0.146937
GDSC1	281	13011436	753551	DMS-79	SIDM00524	SCLC	3	Rapamycin	MTORC1	PI3K/MTOR signaling	1045	Y	0.000391	0.1	-1.396307	0.913488	0.066865	0.414459
GDSC1	281	13011737	753552	DSH1	SIDM00970	BLCA	3	Rapamycin	MTORC1	PI3K/MTOR signaling	1045	Y	0.000391	0.1	-2.064532	0.905556	0.141858	0.059525
GDSC1	281	13012383	753555	EC-GI-10	SIDM00278	ESCA	3	Rapamycin	MTORC1	PI3K/MTOR signaling	1045	Y	0.000391	0.1	0.778847	0.991474	0.017789	1.569813
GDSC1	281	13013363	753559	HCE-4	SIDM00052	ESCA	3	Rapamycin	MTORC1	PI3K/MTOR signaling	1045	Y	0.000391	0.1	-2.206482	0.899978	0.207533	-0.015873
GDSC1	281	13014252	753563	IM-9	SIDM00632	MM	3	Rapamycin	MTORC1	PI3K/MTOR signaling	1045	Y	0.000391	0.1	-0.563013	0.988048	0.126837	0.857071
GDSC1	281	13014575	753564	IST-SL1	SIDM00223	SCLC	3	Rapamycin	MTORC1	PI3K/MTOR signaling	1045	Y	0.000391	0.1	-1.450255	0.930524	0.125006	0.385804
GDSC1	281	13014911	753565	IST-SL2	SIDM00230	SCLC	3	Rapamycin	MTORC1	PI3K/MTOR signaling	1045	Y	0.000391	0.1	-1.32449	0.930286	0.2283	0.452605
GDSC1	281	13017819	753578	LB2241-RCC	SIDM00186	KIRC	3	Rapamycin	MTORC1	PI3K/MTOR signaling	1045	Y	0.000391	0.1	-0.194091	0.971088	0.037328	1.053028
GDSC1	281	13018169	753579	LB2518-MEL	SIDM00185	SKCM	3	Rapamycin	MTORC1	PI3K/MTOR signaling	1045	Y	0.000391	0.1	0.347562	0.986227	0.034157	1.340732
GDSC1	281	13018514	753581	LB373-MEL-D	SIDM00184	SKCM	3	Rapamycin	MTORC1	PI3K/MTOR signaling	1045	Y	0.000391	0.1	-0.953081	0.951911	0.218396	0.649883
GDSC1	281	13018828	753582	LB647-SCLC	SIDM00183	SCLC	3	Rapamycin	MTORC1	PI3K/MTOR signaling	1045	Y	0.000391	0.1	-2.403368	0.840761	0.208297	-0.120451
GDSC1	281	13019158	753583	LB771-HNC	SIDM00182	HNSC	3	Rapamycin	MTORC1	PI3K/MTOR signaling	1045	Y	0.000391	0.1	-1.489709	0.912914	0.261942	0.364848
GDSC1	281	13019507	753584	LB831-BLC	SIDM00181	BLCA	3	Rapamycin	MTORC1	PI3K/MTOR signaling	1045	Y	0.000391	0.1	0.247079	0.986341	0.030135	1.28736
GDSC1	281	13020458	753588	LU-134-A	SIDM00296	SCLC	3	Rapamycin	MTORC1	PI3K/MTOR signaling	1045	Y	0.000391	0.1	-1.807279	0.893367	0.212094	0.196167
GDSC1	281	13020803	753589	LU-165	SIDM00292	SCLC	3	Rapamycin	MTORC1	PI3K/MTOR signaling	1045	Y	0.000391	0.1	-1.075664	0.930406	0.156386	0.584772
GDSC1	281	13021146	753592	LXF-289	SIDM00339	LUAD	3	Rapamycin	MTORC1	PI3K/MTOR signaling	1045	Y	0.000391	0.1	-1.943456	0.903889	0.211391	0.123836
GDSC1	281	13021492	753594	MS-1	SIDM00245	SCLC	3	Rapamycin	MTORC1	PI3K/MTOR signaling	1045	Y	0.000391	0.1	-0.347064	0.983558	0.134663	0.971775
GDSC1	281	13021836	753595	MZ1-PC	SIDM00053	PAAD	3	Rapamycin	MTORC1	PI3K/MTOR signaling	1045	Y	0.000391	0.1	-1.067979	0.935958	0.1971	0.588854
GDSC1	281	13022182	753596	MZ7-mel	SIDM00516	SKCM	3	Rapamycin	MTORC1	PI3K/MTOR signaling	1045	Y	0.000391	0.1	-1.718124	0.912916	0.26172	0.243523
GDSC1	281	13022286	753597	NCI-H128	SIDM00650	SCLC	3	Rapamycin	MTORC1	PI3K/MTOR signaling	1045	Y	0.000391	0.1	-0.056349	0.942432	0.071902	1.126191
GDSC1	281	13022574	753599	NCI-H1304	SIDM00648	SCLC	3	Rapamycin	MTORC1	PI3K/MTOR signaling	1045	Y	0.000391	0.1	-3.033197	0.788868	0.072607	-0.454991
GDSC1	281	13023452	753605	NCI-H510A	SIDM00927	SCLC	3	Rapamycin	MTORC1	PI3K/MTOR signaling	1045	Y	0.000391	0.1	-1.504539	0.92702	0.163005	0.356971
GDSC1	281	13024577	753612	SK-MM-2	SIDM00391	MM	3	Rapamycin	MTORC1	PI3K/MTOR signaling	1045	Y	0.000391	0.1	-2.12679	0.880231	0.215083	0.026456
GDSC1	281	13024923	753614	TE-15	SIDM00249	ESCA	3	Rapamycin	MTORC1	PI3K/MTOR signaling	1045	Y	0.000391	0.1	-6.225411	0.333385	0.243088	-2.150566
GDSC1	281	13025391	753616	BE2-M17	SIDM01229	NB	3	Rapamycin	MTORC1	PI3K/MTOR signaling	1045	Y	0.000391	0.1	-1.202694	0.942318	0.08728	0.517298
GDSC1	281	13025739	753618	KELLY	SIDM01009	NB	3	Rapamycin	MTORC1	PI3K/MTOR signaling	1045	Y	0.000391	0.1	-1.491166	0.946512	0.088457	0.364074
GDSC1	281	13026090	753620	SIMA	SIDM00395	NB	3	Rapamycin	MTORC1	PI3K/MTOR signaling	1045	Y	0.000391	0.1	0.382792	0.983656	0.039125	1.359445
GDSC1	281	13026443	753621	TE-1	SIDM00369	ESCA	3	Rapamycin	MTORC1	PI3K/MTOR signaling	1045	Y	0.000391	0.1	-2.409998	0.836859	0.266007	-0.123972
GDSC1	281	13029279	905938	HL-60	SIDM00829	LAML	3	Rapamycin	MTORC1	PI3K/MTOR signaling	1045	Y	0.000391	0.1	-1.457461	0.943806	0.086382	0.381976
GDSC1	281	13029939	905940	K-562	SIDM00791	LCML	3	Rapamycin	MTORC1	PI3K/MTOR signaling	1045	Y	0.000391	0.1	-2.101065	0.886803	0.180933	0.04012
GDSC1	281	13030290	905941	NCI-H226	SIDM00139	LUSC	3	Rapamycin	MTORC1	PI3K/MTOR signaling	1045	Y	0.000391	0.1	0.002086	0.983942	0.082436	1.157229
GDSC1	281	13030628	905942	NCI-H23	SIDM00138	LUAD	3	Rapamycin	MTORC1	PI3K/MTOR signaling	1045	Y	0.000391	0.1	0.087113	0.987149	0.026158	1.202392
GDSC1	281	13032430	905948	A498	SIDM00124	KIRC	3	Rapamycin	MTORC1	PI3K/MTOR signaling	1045	Y	0.000391	0.1	1.524753	0.97625	0.040177	1.966008
GDSC1	281	13033335	905952	CCRF-CEM	SIDM00121	ALL	3	Rapamycin	MTORC1	PI3K/MTOR signaling	1045	Y	0.000391	0.1	-4.140016	0.65058	0.249022	-1.042889
GDSC1	281	13033991	905955	SK-MEL-2	SIDM00082	SKCM	3	Rapamycin	MTORC1	PI3K/MTOR signaling	1045	Y	0.000391	0.1	-1.112963	0.945618	0.135878	0.56496
GDSC1	281	13034941	905958	MOLT-4	SIDM00145	ALL	3	Rapamycin	MTORC1	PI3K/MTOR signaling	1045	Y	0.000391	0.1	-2.898288	0.843337	0.191927	-0.383332
GDSC1	281	13036785	905964	RPMI-8226	SIDM00087	MM	3	Rapamycin	MTORC1	PI3K/MTOR signaling	1045	Y	0.000391	0.1	-6.2027	0.318956	0.256916	-2.138503
GDSC1	281	13037136	905965	SR	SIDM00096	UNCLASSIFIED	3	Rapamycin	MTORC1	PI3K/MTOR signaling	1045	Y	0.000391	0.1	-4.791265	0.547419	0.217392	-1.388805
GDSC1	281	13037482	905967	NCI-H322M	SIDM00117	LUAD	3	Rapamycin	MTORC1	PI3K/MTOR signaling	1045	Y	0.000391	0.1	-1.47676	0.883854	0.142935	0.371726
GDSC1	281	13038257	905970	EKVX	SIDM00119	LUAD	3	Rapamycin	MTORC1	PI3K/MTOR signaling	1045	Y	0.000391	0.1	-2.798147	0.744429	0.254668	-0.330142
GDSC1	281	13039522	905974	LOXIMVI	SIDM00149	SKCM	3	Rapamycin	MTORC1	PI3K/MTOR signaling	1045	Y	0.000391	0.1	-0.638376	0.969392	0.090228	0.817041
GDSC1	281	13040473	905977	UACC-257	SIDM00108	SKCM	3	Rapamycin	MTORC1	PI3K/MTOR signaling	1045	Y	0.000391	0.1	0.007871	0.972493	0.067691	1.160302
GDSC1	281	13041452	905980	TK10	SIDM00113	KIRC	3	Rapamycin	MTORC1	PI3K/MTOR signaling	1045	Y	0.000391	0.1	-2.309469	0.850071	0.247473	-0.070576
GDSC1	281	13042733	905984	SF539	SIDM00083	LGG	3	Rapamycin	MTORC1	PI3K/MTOR signaling	1045	Y	0.000391	0.1	-7.706491	0.115348	0.203883	-2.937256
GDSC1	281	13043393	905986	SF268	SIDM00085	GBM	3	Rapamycin	MTORC1	PI3K/MTOR signaling	1045	Y	0.000391	0.1	-1.874332	0.899617	0.190126	0.160552
GDSC1	281	13043744	905989	KM12	SIDM00150	COREAD	3	Rapamycin	MTORC1	PI3K/MTOR signaling	1045	Y	0.000391	0.1	-0.548498	0.959915	0.120309	0.864781
GDSC1	281	13044097	905990	OVCAR-4	SIDM00092	OV	3	Rapamycin	MTORC1	PI3K/MTOR signaling	1045	Y	0.000391	0.1	-3.730451	0.67332	0.253047	-0.825344
GDSC1	281	13045363	906746	Becker	SIDM00490	GBM	3	Rapamycin	MTORC1	PI3K/MTOR signaling	1045	Y	0.000391	0.1	-4.018317	0.657412	0.288137	-0.978247
GDSC1	281	13045708	906763	BE-13	SIDM01245	ALL	3	Rapamycin	MTORC1	PI3K/MTOR signaling	1045	Y	0.000391	0.1	-6.045128	0.348267	0.212077	-2.054807
GDSC1	281	13046054	906765	ARH-77	SIDM00900	MM	3	Rapamycin	MTORC1	PI3K/MTOR signaling	1045	Y	0.000391	0.1	-3.418471	0.756692	0.211655	-0.659633
GDSC1	281	13047546	906794	A253	SIDM00796	UNCLASSIFIED	3	Rapamycin	MTORC1	PI3K/MTOR signaling	1045	Y	0.000391	0.1	0.302422	0.985041	0.045439	1.316755
GDSC1	281	13048817	906800	697	SIDM01076	UNCLASSIFIED	3	Rapamycin	MTORC1	PI3K/MTOR signaling	1045	Y	0.000391	0.1	-5.25541	0.468937	0.262734	-1.635341
GDSC1	281	13050215	906808	COR-L88	SIDM00506	SCLC	3	Rapamycin	MTORC1	PI3K/MTOR signaling	1045	Y	0.000391	0.1	1.102612	0.980092	0.046978	1.741784
GDSC1	281	13050560	906812	COLO-824	SIDM00954	BRCA	3	Rapamycin	MTORC1	PI3K/MTOR signaling	1045	Y	0.000391	0.1	-1.405	0.930215	0.149918	0.409842
GDSC1	281	13050907	906813	COLO-800	SIDM00515	SKCM	3	Rapamycin	MTORC1	PI3K/MTOR signaling	1045	Y	0.000391	0.1	-2.418268	0.87192	0.120602	-0.128365
GDSC1	281	13054683	906831	Daudi	SIDM00845	UNCLASSIFIED	3	Rapamycin	MTORC1	PI3K/MTOR signaling	1045	Y	0.000391	0.1	-6.722959	0.238886	0.23138	-2.414844
GDSC1	281	13055023	906832	DB	SIDM00886	DLBC	3	Rapamycin	MTORC1	PI3K/MTOR signaling	1045	Y	0.000391	0.1	-1.949994	0.869117	0.150951	0.120363
GDSC1	281	13055670	906834	D-283MED	SIDM00888	MB	3	Rapamycin	MTORC1	PI3K/MTOR signaling	1045	Y	0.000391	0.1	-1.359579	0.954452	0.09351	0.433968
GDSC1	281	13056323	906836	DEL	SIDM00949	UNCLASSIFIED	3	Rapamycin	MTORC1	PI3K/MTOR signaling	1045	Y	0.000391	0.1	-3.780992	0.718975	0.298144	-0.852189
GDSC1	281	13056979	906838	DG-75	SIDM00948	UNCLASSIFIED	3	Rapamycin	MTORC1	PI3K/MTOR signaling	1045	Y	0.000391	0.1	-1.425615	0.932473	0.043805	0.398892
GDSC1	281	13057611	906841	DJM-1	SIDM00281	UNCLASSIFIED	3	Rapamycin	MTORC1	PI3K/MTOR signaling	1045	Y	0.000391	0.1	-0.308015	0.978051	0.027881	0.992516
GDSC1	281	13058767	906846	EB2	SIDM00863	UNCLASSIFIED	3	Rapamycin	MTORC1	PI3K/MTOR signaling	1045	Y	0.000391	0.1	-1.163142	0.96655	0.117092	0.538307
GDSC1	281	13059109	906847	EB-3	SIDM00793	UNCLASSIFIED	3	Rapamycin	MTORC1	PI3K/MTOR signaling	1045	Y	0.000391	0.1	-3.871288	0.675518	0.224316	-0.900151
GDSC1	281	13060633	906854	EHEB	SIDM01049	CLL	3	Rapamycin	MTORC1	PI3K/MTOR signaling	1045	Y	0.000391	0.1	-3.088675	0.751714	0.160715	-0.484458
GDSC1	281	13061646	906861	ETK-1	SIDM00276	UNCLASSIFIED	3	Rapamycin	MTORC1	PI3K/MTOR signaling	1045	Y	0.000391	0.1	-8.320419	0.096444	0.232192	-3.26335
GDSC1	281	13061994	906862	EVSA-T	SIDM01042	BRCA	3	Rapamycin	MTORC1	PI3K/MTOR signaling	1045	Y	0.000391	0.1	-2.814967	0.839045	0.236856	-0.339076
GDSC1	281	13063447	906869	GCIY	SIDM00274	STAD	3	Rapamycin	MTORC1	PI3K/MTOR signaling	1045	Y	0.000391	0.1	-3.573962	0.717801	0.174577	-0.742223
GDSC1	281	13063791	906870	GDM-1	SIDM01057	LAML	3	Rapamycin	MTORC1	PI3K/MTOR signaling	1045	Y	0.000391	0.1	-2.246472	0.86496	0.173347	-0.037114
GDSC1	281	13064488	906872	GI-ME-N	SIDM00227	NB	3	Rapamycin	MTORC1	PI3K/MTOR signaling	1045	Y	0.000391	0.1	-0.710012	0.940583	0.22512	0.778991
GDSC1	281	13065119	906875	GOTO	SIDM00544	NB	3	Rapamycin	MTORC1	PI3K/MTOR signaling	1045	Y	0.000391	0.1	-1.198705	0.928019	0.094293	0.519417
GDSC1	281	13066716	907043	H9	SIDM01251	UNCLASSIFIED	3	Rapamycin	MTORC1	PI3K/MTOR signaling	1045	Y	0.000391	0.1	-3.694564	0.718385	0.270412	-0.806282
GDSC1	281	13067059	907044	HC-1	SIDM01073	UNCLASSIFIED	3	Rapamycin	MTORC1	PI3K/MTOR signaling	1045	Y	0.000391	0.1	-2.990198	0.808832	0.197969	-0.432151
GDSC1	281	13068604	907050	HD-MY-Z	SIDM01063	UNCLASSIFIED	3	Rapamycin	MTORC1	PI3K/MTOR signaling	1045	Y	0.000391	0.1	-2.384861	0.873869	0.17562	-0.110621
GDSC1	281	13069262	907053	HEL	SIDM00594	LAML	3	Rapamycin	MTORC1	PI3K/MTOR signaling	1045	Y	0.000391	0.1	-3.652712	0.738249	0.278674	-0.784052
GDSC1	281	13069893	907056	HH	SIDM00671	UNCLASSIFIED	3	Rapamycin	MTORC1	PI3K/MTOR signaling	1045	Y	0.000391	0.1	-4.765229	0.542902	0.216941	-1.374976
GDSC1	281	13071996	907063	HT	SIDM00661	DLBC	3	Rapamycin	MTORC1	PI3K/MTOR signaling	1045	Y	0.000391	0.1	-3.422954	0.755514	0.26637	-0.662014
GDSC1	281	13075449	907170	IMR-5	SIDM01206	NB	3	Rapamycin	MTORC1	PI3K/MTOR signaling	1045	Y	0.000391	0.1	-1.556173	0.948804	0.193596	0.329545
GDSC1	281	13076446	907173	IST-MES1	SIDM00224	MESO	3	Rapamycin	MTORC1	PI3K/MTOR signaling	1045	Y	0.000391	0.1	0.103064	0.980556	0.083294	1.210864
GDSC1	281	13076790	907175	JAR	SIDM01039	UNCLASSIFIED	3	Rapamycin	MTORC1	PI3K/MTOR signaling	1045	Y	0.000391	0.1	-1.74221	0.926624	0.045957	0.230729
GDSC1	281	13077441	907268	JiyoyeP-2003	SIDM00808	UNCLASSIFIED	3	Rapamycin	MTORC1	PI3K/MTOR signaling	1045	Y	0.000391	0.1	-4.978494	0.516393	0.292573	-1.488254
GDSC1	281	13077787	907269	JVM-2	SIDM01013	CLL	3	Rapamycin	MTORC1	PI3K/MTOR signaling	1045	Y	0.000391	0.1	-2.763588	0.77258	0.272376	-0.311785
GDSC1	281	13078131	907270	JVM-3	SIDM01012	CLL	3	Rapamycin	MTORC1	PI3K/MTOR signaling	1045	Y	0.000391	0.1	-0.899125	0.95061	0.134657	0.678542
GDSC1	281	13078472	907271	KALS-1	SIDM00613	LGG	3	Rapamycin	MTORC1	PI3K/MTOR signaling	1045	Y	0.000391	0.1	-5.511752	0.442155	0.256278	-1.771499
GDSC1	281	13078819	907272	KARPAS-45	SIDM01007	ALL	3	Rapamycin	MTORC1	PI3K/MTOR signaling	1045	Y	0.000391	0.1	-2.312487	0.904012	0.189485	-0.072179
GDSC1	281	13079161	907273	KARPAS-299	SIDM01010	UNCLASSIFIED	3	Rapamycin	MTORC1	PI3K/MTOR signaling	1045	Y	0.000391	0.1	-3.125236	0.804002	0.235786	-0.503878
GDSC1	281	13079502	907274	KARPAS-422	SIDM01008	DLBC	3	Rapamycin	MTORC1	PI3K/MTOR signaling	1045	Y	0.000391	0.1	-3.773875	0.689276	0.24132	-0.848409
GDSC1	281	13079765	907275	KASUMI-1	SIDM01005	LAML	3	Rapamycin	MTORC1	PI3K/MTOR signaling	1045	Y	0.000391	0.1	-0.71266	0.961891	0.068869	0.777585
GDSC1	281	13080240	907277	KE-37	SIDM01003	ALL	3	Rapamycin	MTORC1	PI3K/MTOR signaling	1045	Y	0.000391	0.1	-4.642782	0.576729	0.286598	-1.309937
GDSC1	281	13080568	907278	KG-1	SIDM00785	LAML	3	Rapamycin	MTORC1	PI3K/MTOR signaling	1045	Y	0.000391	0.1	-1.615824	0.936473	0.099469	0.297861
GDSC1	281	13080920	907279	KINGS-1	SIDM00612	LGG	3	Rapamycin	MTORC1	PI3K/MTOR signaling	1045	Y	0.000391	0.1	-4.152634	0.625949	0.247509	-1.049591
GDSC1	281	13081266	907280	KMOE-2	SIDM01019	LAML	3	Rapamycin	MTORC1	PI3K/MTOR signaling	1045	Y	0.000391	0.1	-0.817218	0.969732	0.08182	0.722048
GDSC1	281	13081509	907281	KMS-12-BM	SIDM01020	MM	3	Rapamycin	MTORC1	PI3K/MTOR signaling	1045	Y	0.000391	0.1	-2.177443	0.924006	0.170317	-0.000449
GDSC1	281	13081861	907282	KNS-42	SIDM00607	LGG	3	Rapamycin	MTORC1	PI3K/MTOR signaling	1045	Y	0.000391	0.1	-3.163474	0.766205	0.289648	-0.524189
GDSC1	281	13083380	907290	H-EMC-SS	SIDM00535	UNCLASSIFIED	3	Rapamycin	MTORC1	PI3K/MTOR signaling	1045	Y	0.000391	0.1	-1.902729	0.87455	0.101076	0.145468
GDSC1	281	13084922	907300	KY821	SIDM00553	LAML	3	Rapamycin	MTORC1	PI3K/MTOR signaling	1045	Y	0.000391	0.1	-0.133678	0.984303	0.060325	1.085117
GDSC1	281	13085265	907311	KU812	SIDM00308	LCML	3	Rapamycin	MTORC1	PI3K/MTOR signaling	1045	Y	0.000391	0.1	-3.525454	0.740862	0.294433	-0.716458
GDSC1	281	13085916	907313	KS-1	SIDM00555	GBM	3	Rapamycin	MTORC1	PI3K/MTOR signaling	1045	Y	0.000391	0.1	-7.13955	0.232672	0.254717	-2.63612
GDSC1	281	13086261	907314	KP-N-YN	SIDM00556	NB	3	Rapamycin	MTORC1	PI3K/MTOR signaling	1045	Y	0.000391	0.1	-0.656747	0.943432	0.0764	0.807284
GDSC1	281	13088122	907322	L-428	SIDM00327	UNCLASSIFIED	3	Rapamycin	MTORC1	PI3K/MTOR signaling	1045	Y	0.000391	0.1	-2.782664	0.846018	0.205036	-0.321918
GDSC1	281	13088467	907323	L-540	SIDM00329	UNCLASSIFIED	3	Rapamycin	MTORC1	PI3K/MTOR signaling	1045	Y	0.000391	0.1	-3.303213	0.772019	0.267449	-0.598412
GDSC1	281	13088813	907783	LAMA-84	SIDM00346	LCML	3	Rapamycin	MTORC1	PI3K/MTOR signaling	1045	Y	0.000391	0.1	-2.578013	0.845801	0.203814	-0.213216
GDSC1	281	13089152	907786	LC-2-ad	SIDM00297	LUAD	3	Rapamycin	MTORC1	PI3K/MTOR signaling	1045	Y	0.000391	0.1	-7.38715	0.172297	0.288168	-2.767635
GDSC1	281	13089498	907787	LC4-1	SIDM00549	ALL	3	Rapamycin	MTORC1	PI3K/MTOR signaling	1045	Y	0.000391	0.1	-3.892513	0.672342	0.248565	-0.911425
GDSC1	281	13089845	907788	LNCaP-Clone-FGC	SIDM00683	PRAD	3	Rapamycin	MTORC1	PI3K/MTOR signaling	1045	Y	0.000391	0.1	-2.007658	0.881866	0.186465	0.089734
GDSC1	281	13090192	907789	LOUCY	SIDM00342	ALL	3	Rapamycin	MTORC1	PI3K/MTOR signaling	1045	Y	0.000391	0.1	-2.230893	0.922857	0.173813	-0.028839
GDSC1	281	13090851	907791	LP-1	SIDM00340	MM	3	Rapamycin	MTORC1	PI3K/MTOR signaling	1045	Y	0.000391	0.1	-2.230805	0.916417	0.187757	-0.028793
GDSC1	281	13091203	907792	LS-123	SIDM00776	COREAD	3	Rapamycin	MTORC1	PI3K/MTOR signaling	1045	Y	0.000391	0.1	-2.569116	0.801394	0.279625	-0.20849
GDSC1	281	13091906	907795	LS-513	SIDM00677	COREAD	3	Rapamycin	MTORC1	PI3K/MTOR signaling	1045	Y	0.000391	0.1	-0.078861	0.97441	0.054042	1.114233
GDSC1	281	13092528	907799	MC116	SIDM00637	DLBC	3	Rapamycin	MTORC1	PI3K/MTOR signaling	1045	Y	0.000391	0.1	-6.82625	0.187832	0.195277	-2.469708
GDSC1	281	13094813	908126	MEG-01	SIDM00526	LCML	3	Rapamycin	MTORC1	PI3K/MTOR signaling	1045	Y	0.000391	0.1	-1.933004	0.900375	0.172283	0.129387
GDSC1	281	13097014	908135	MHH-NB-11	SIDM00387	NB	3	Rapamycin	MTORC1	PI3K/MTOR signaling	1045	Y	0.000391	0.1	0.496642	0.981817	0.048433	1.419917
GDSC1	281	13097353	908136	MHH-PREB-1	SIDM00388	UNCLASSIFIED	3	Rapamycin	MTORC1	PI3K/MTOR signaling	1045	Y	0.000391	0.1	-3.972658	0.679705	0.227169	-0.953994
GDSC1	281	13098267	908141	ML-2	SIDM00441	LAML	3	Rapamycin	MTORC1	PI3K/MTOR signaling	1045	Y	0.000391	0.1	-1.966314	0.918768	0.134905	0.111694
GDSC1	281	13098617	908142	MLMA	SIDM00561	UNCLASSIFIED	3	Rapamycin	MTORC1	PI3K/MTOR signaling	1045	Y	0.000391	0.1	-3.831057	0.69285	0.297743	-0.878782
GDSC1	281	13098968	908143	MN-60	SIDM00438	UNCLASSIFIED	3	Rapamycin	MTORC1	PI3K/MTOR signaling	1045	Y	0.000391	0.1	-2.705391	0.816687	0.194814	-0.280873
GDSC1	281	13100340	908148	MONO-MAC-6	SIDM01023	LAML	3	Rapamycin	MTORC1	PI3K/MTOR signaling	1045	Y	0.000391	0.1	-1.922659	0.888013	0.15091	0.134882
GDSC1	281	13100691	908149	Mo-T	SIDM00623	UNCLASSIFIED	3	Rapamycin	MTORC1	PI3K/MTOR signaling	1045	Y	0.000391	0.1	0.645878	0.983517	0.030795	1.499186
GDSC1	281	13101035	908150	MPP-89	SIDM00222	MESO	3	Rapamycin	MTORC1	PI3K/MTOR signaling	1045	Y	0.000391	0.1	0.662553	0.977619	0.095759	1.508042
GDSC1	281	13101707	908152	MSTO-211H	SIDM00640	MESO	3	Rapamycin	MTORC1	PI3K/MTOR signaling	1045	Y	0.000391	0.1	-1.578611	0.943738	0.057045	0.317627
GDSC1	281	13102050	908156	MV-4-11	SIDM00657	UNCLASSIFIED	3	Rapamycin	MTORC1	PI3K/MTOR signaling	1045	Y	0.000391	0.1	-2.061384	0.915898	0.162606	0.061197
GDSC1	281	13102398	908158	NALM-6	SIDM00429	UNCLASSIFIED	3	Rapamycin	MTORC1	PI3K/MTOR signaling	1045	Y	0.000391	0.1	-2.527591	0.886627	0.248126	-0.186433
GDSC1	281	13102744	908159	NAMALWA	SIDM00641	UNCLASSIFIED	3	Rapamycin	MTORC1	PI3K/MTOR signaling	1045	Y	0.000391	0.1	-3.552084	0.75324	0.265598	-0.730603
GDSC1	281	13103023	908440	NB69	SIDM00244	NB	3	Rapamycin	MTORC1	PI3K/MTOR signaling	1045	Y	0.000391	0.1	-2.086521	0.911917	0.160411	0.047846
GDSC1	281	13103810	908444	SNU-1	SIDM01146	STAD	3	Rapamycin	MTORC1	PI3K/MTOR signaling	1045	Y	0.000391	0.1	-1.694493	0.892138	0.166981	0.256075
GDSC1	281	13104162	908445	SNU-5	SIDM01144	STAD	3	Rapamycin	MTORC1	PI3K/MTOR signaling	1045	Y	0.000391	0.1	-0.415903	0.959683	0.023898	0.93521
GDSC1	281	13104504	908446	SNU-16	SIDM01145	STAD	3	Rapamycin	MTORC1	PI3K/MTOR signaling	1045	Y	0.000391	0.1	-0.460861	0.968472	0.074985	0.91133
GDSC1	281	13104838	908447	NH-12	SIDM00577	NB	3	Rapamycin	MTORC1	PI3K/MTOR signaling	1045	Y	0.000391	0.1	-0.3378	0.967745	0.029274	0.976695
GDSC1	281	13105182	908448	NKM-1	SIDM00576	LAML	3	Rapamycin	MTORC1	PI3K/MTOR signaling	1045	Y	0.000391	0.1	-1.771394	0.89733	0.14531	0.215228
GDSC1	281	13105879	908450	no-11	SIDM00573	LGG	3	Rapamycin	MTORC1	PI3K/MTOR signaling	1045	Y	0.000391	0.1	-4.583707	0.569232	0.289715	-1.278559
GDSC1	281	13106228	908451	NOMO-1	SIDM00580	LAML	3	Rapamycin	MTORC1	PI3K/MTOR signaling	1045	Y	0.000391	0.1	-3.012433	0.779474	0.221671	-0.443962
GDSC1	281	13107574	908457	NCI-H747	SIDM00778	COREAD	3	Rapamycin	MTORC1	PI3K/MTOR signaling	1045	Y	0.000391	0.1	-2.435622	0.830178	0.251233	-0.137583
GDSC1	281	13107924	908458	NCI-H716	SIDM00779	COREAD	3	Rapamycin	MTORC1	PI3K/MTOR signaling	1045	Y	0.000391	0.1	-1.139716	0.93112	0.21226	0.55075
GDSC1	281	13109930	908467	NCI-H1155	SIDM00651	UNCLASSIFIED	3	Rapamycin	MTORC1	PI3K/MTOR signaling	1045	Y	0.000391	0.1	-1.412446	0.955027	0.093789	0.405887
GDSC1	281	13110459	908469	NCI-H1436	SIDM00697	SCLC	3	Rapamycin	MTORC1	PI3K/MTOR signaling	1045	Y	0.000391	0.1	-0.490842	0.956965	0.059185	0.895406
GDSC1	281	13111100	908471	NCI-H1581	SIDM00748	UNCLASSIFIED	3	Rapamycin	MTORC1	PI3K/MTOR signaling	1045	Y	0.000391	0.1	-1.221983	0.958019	0.146888	0.507053
GDSC1	281	13111741	908473	NCI-H1666	SIDM00743	LUAD	3	Rapamycin	MTORC1	PI3K/MTOR signaling	1045	Y	0.000391	0.1	0.213327	0.97593	0.090891	1.269432
GDSC1	281	13113004	908480	NCI-H2081	SIDM00710	SCLC	3	Rapamycin	MTORC1	PI3K/MTOR signaling	1045	Y	0.000391	0.1	-0.790061	0.958557	0.047666	0.736473
GDSC1	281	13113212	908481	NCI-H2196	SIDM00731	SCLC	3	Rapamycin	MTORC1	PI3K/MTOR signaling	1045	Y	0.000391	0.1	-1.786464	0.906137	0.111272	0.207223
GDSC1	281	13113561	908483	NCI-H524	SIDM01129	SCLC	3	Rapamycin	MTORC1	PI3K/MTOR signaling	1045	Y	0.000391	0.1	-2.025187	0.910072	0.18594	0.080423
GDSC1	281	13113762	909194	NCI-H748	SIDM01117	SCLC	3	Rapamycin	MTORC1	PI3K/MTOR signaling	1045	Y	0.000391	0.1	-1.276117	0.916114	0.178716	0.478299
GDSC1	281	13114068	909248	ONS-76	SIDM00567	MB	3	Rapamycin	MTORC1	PI3K/MTOR signaling	1045	Y	0.000391	0.1	-0.963828	0.950717	0.08229	0.644175
GDSC1	281	13114414	909249	OPM-2	SIDM00457	MM	3	Rapamycin	MTORC1	PI3K/MTOR signaling	1045	Y	0.000391	0.1	-5.567586	0.41503	0.262708	-1.801156
GDSC1	281	13115405	909252	P30-OHK	SIDM00364	ALL	3	Rapamycin	MTORC1	PI3K/MTOR signaling	1045	Y	0.000391	0.1	-0.870584	0.983589	0.172646	0.693702
GDSC1	281	13115746	909253	P31-FUJ	SIDM00363	LAML	3	Rapamycin	MTORC1	PI3K/MTOR signaling	1045	Y	0.000391	0.1	-0.262235	0.996011	0.015409	1.016833
GDSC1	281	13116324	909256	OCUB-M	SIDM00241	BRCA	3	Rapamycin	MTORC1	PI3K/MTOR signaling	1045	Y	0.000391	0.1	-8.728328	0.041687	0.092332	-3.480015
GDSC1	281	13116967	909260	PF-382	SIDM00451	ALL	3	Rapamycin	MTORC1	PI3K/MTOR signaling	1045	Y	0.000391	0.1	-3.482142	0.75252	0.266076	-0.693452
GDSC1	281	13117312	909262	Raji	SIDM00844	UNCLASSIFIED	3	Rapamycin	MTORC1	PI3K/MTOR signaling	1045	Y	0.000391	0.1	-2.989742	0.812635	0.245931	-0.431909
GDSC1	281	13118265	909696	REH	SIDM00447	UNCLASSIFIED	3	Rapamycin	MTORC1	PI3K/MTOR signaling	1045	Y	0.000391	0.1	-0.716447	0.973126	0.040409	0.775574
GDSC1	281	13118611	909697	RF-48	SIDM01092	STAD	3	Rapamycin	MTORC1	PI3K/MTOR signaling	1045	Y	0.000391	0.1	-3.445228	0.726418	0.22109	-0.673845
GDSC1	281	13119773	909701	RPMI-6666	SIDM00813	UNCLASSIFIED	3	Rapamycin	MTORC1	PI3K/MTOR signaling	1045	Y	0.000391	0.1	-1.973994	0.873897	0.239914	0.107615
GDSC1	281	13120127	909702	RPMI-8402	SIDM00403	ALL	3	Rapamycin	MTORC1	PI3K/MTOR signaling	1045	Y	0.000391	0.1	-4.082436	0.669204	0.231218	-1.012304
GDSC1	281	13120479	909703	RS4-11	SIDM01086	ALL	3	Rapamycin	MTORC1	PI3K/MTOR signaling	1045	Y	0.000391	0.1	-0.842217	0.965884	0.1633	0.708769
GDSC1	281	13123036	909713	SH-4	SIDM01079	SKCM	3	Rapamycin	MTORC1	PI3K/MTOR signaling	1045	Y	0.000391	0.1	-5.782416	0.40509	0.293761	-1.915265
GDSC1	281	13123242	909715	SIG-M5	SIDM00396	LAML	3	Rapamycin	MTORC1	PI3K/MTOR signaling	1045	Y	0.000391	0.1	-4.022554	0.686787	0.293033	-0.980497
GDSC1	281	13123899	909717	SJSA-1	SIDM01112	UNCLASSIFIED	3	Rapamycin	MTORC1	PI3K/MTOR signaling	1045	Y	0.000391	0.1	-3.281873	0.746999	0.246565	-0.587077
GDSC1	281	13124864	909720	SK-LMS-1	SIDM01109	UNCLASSIFIED	3	Rapamycin	MTORC1	PI3K/MTOR signaling	1045	Y	0.000391	0.1	-5.98271	0.355083	0.278523	-2.021653
GDSC1	281	13125430	909722	SKM-1	SIDM00380	UNCLASSIFIED	3	Rapamycin	MTORC1	PI3K/MTOR signaling	1045	Y	0.000391	0.1	-0.374332	0.963516	0.086262	0.957291
GDSC1	281	13125762	909723	SK-MEL-1	SIDM01107	SKCM	3	Rapamycin	MTORC1	PI3K/MTOR signaling	1045	Y	0.000391	0.1	-0.383341	0.948307	0.113538	0.952506
GDSC1	281	13127748	909731	SK-PN-DW	SIDM01097	UNCLASSIFIED	3	Rapamycin	MTORC1	PI3K/MTOR signaling	1045	Y	0.000391	0.1	-4.528291	0.585212	0.229906	-1.249124
GDSC1	281	13129804	909740	SNU-C2B	SIDM00781	COREAD	3	Rapamycin	MTORC1	PI3K/MTOR signaling	1045	Y	0.000391	0.1	0.195026	0.964283	0.198829	1.259711
GDSC1	281	13129999	909742	SU-DHL-1	SIDM00390	UNCLASSIFIED	3	Rapamycin	MTORC1	PI3K/MTOR signaling	1045	Y	0.000391	0.1	-1.412128	0.975577	0.138705	0.406056
GDSC1	281	13130347	909743	SUP-T1	SIDM01154	ALL	3	Rapamycin	MTORC1	PI3K/MTOR signaling	1045	Y	0.000391	0.1	0.025543	0.985769	0.076636	1.169688
GDSC1	281	13133374	909754	SW684	SIDM01175	UNCLASSIFIED	3	Rapamycin	MTORC1	PI3K/MTOR signaling	1045	Y	0.000391	0.1	-0.144965	0.947486	0.127321	1.079122
GDSC1	281	13134022	909756	SW872	SIDM01159	UNCLASSIFIED	3	Rapamycin	MTORC1	PI3K/MTOR signaling	1045	Y	0.000391	0.1	-7.256786	0.17247	0.294558	-2.698391
GDSC1	281	13134680	909758	SW962	SIDM01178	UNCLASSIFIED	3	Rapamycin	MTORC1	PI3K/MTOR signaling	1045	Y	0.000391	0.1	-2.487035	0.838508	0.278429	-0.164892
GDSC1	281	13135528	909762	TALL-1	SIDM00370	ALL	3	Rapamycin	MTORC1	PI3K/MTOR signaling	1045	Y	0.000391	0.1	-0.953308	0.965469	0.156762	0.649762
GDSC1	281	13135878	909769	TGBC1TKB	SIDM00252	UNCLASSIFIED	3	Rapamycin	MTORC1	PI3K/MTOR signaling	1045	Y	0.000391	0.1	-8.747999	0.061412	0.216831	-3.490463
GDSC1	281	13136527	909771	THP-1	SIDM01172	LAML	3	Rapamycin	MTORC1	PI3K/MTOR signaling	1045	Y	0.000391	0.1	-0.299496	0.987069	0.057581	0.997041
GDSC1	281	13136877	909773	TUR	SIDM01205	DLBC	3	Rapamycin	MTORC1	PI3K/MTOR signaling	1045	Y	0.000391	0.1	-1.274617	0.954782	0.213534	0.479096
GDSC1	281	13137821	909777	U-698-M	SIDM00424	UNCLASSIFIED	3	Rapamycin	MTORC1	PI3K/MTOR signaling	1045	Y	0.000391	0.1	-1.640065	0.911368	0.296646	0.284985
GDSC1	281	13139627	909785	WSU-NHL	SIDM00412	UNCLASSIFIED	3	Rapamycin	MTORC1	PI3K/MTOR signaling	1045	Y	0.000391	0.1	-1.106666	0.965286	0.168896	0.568305
GDSC1	281	13141024	909975	KURAMOCHI	SIDM00554	UNCLASSIFIED	3	Rapamycin	MTORC1	PI3K/MTOR signaling	1045	Y	0.000391	0.1	-3.187662	0.75734	0.248388	-0.537036
GDSC1	281	13141370	909976	KM-H2	SIDM01018	UNCLASSIFIED	3	Rapamycin	MTORC1	PI3K/MTOR signaling	1045	Y	0.000391	0.1	-2.598914	0.876119	0.245086	-0.224317
GDSC1	281	13142752	910401	Ramos-2G6-4C10	SIDM01247	UNCLASSIFIED	3	Rapamycin	MTORC1	PI3K/MTOR signaling	1045	Y	0.000391	0.1	-7.196225	0.17214	0.257632	-2.666223
GDSC1	281	13143430	910545	QIMR-WIL	SIDM00467	LAML	3	Rapamycin	MTORC1	PI3K/MTOR signaling	1045	Y	0.000391	0.1	-6.218902	0.322738	0.241977	-2.147109
GDSC1	281	13144728	910554	CW-2	SIDM00282	COREAD	3	Rapamycin	MTORC1	PI3K/MTOR signaling	1045	Y	0.000391	0.1	-0.415245	0.95473	0.117395	0.93556
GDSC1	281	13145074	910566	CMK	SIDM00959	LAML	3	Rapamycin	MTORC1	PI3K/MTOR signaling	1045	Y	0.000391	0.1	-3.024433	0.829331	0.18165	-0.450335
GDSC1	281	13145397	910567	CHP-126	SIDM00286	NB	3	Rapamycin	MTORC1	PI3K/MTOR signaling	1045	Y	0.000391	0.1	-0.399657	0.969131	0.114527	0.94384
GDSC1	281	13145669	910568	CGTH-W-1	SIDM01248	THCA	3	Rapamycin	MTORC1	PI3K/MTOR signaling	1045	Y	0.000391	0.1	-1.611165	0.92921	0.168669	0.300335
GDSC1	281	13146014	910569	COLO-320-HSR	SIDM00842	COREAD	3	Rapamycin	MTORC1	PI3K/MTOR signaling	1045	Y	0.000391	0.1	-1.285312	0.953922	0.143678	0.473415
GDSC1	281	13146362	910687	ATN-1	SIDM00233	ALL	3	Rapamycin	MTORC1	PI3K/MTOR signaling	1045	Y	0.000391	0.1	-3.223099	0.77877	0.273833	-0.555859
GDSC1	281	13146706	910688	CESS	SIDM00917	LAML	3	Rapamycin	MTORC1	PI3K/MTOR signaling	1045	Y	0.000391	0.1	-4.508473	0.595366	0.20846	-1.238598
GDSC1	281	13147357	910691	COLO-684	SIDM00142	UCEC	3	Rapamycin	MTORC1	PI3K/MTOR signaling	1045	Y	0.000391	0.1	-3.340005	0.744869	0.155926	-0.617955
GDSC1	281	13147709	910692	COLO-668	SIDM00143	SCLC	3	Rapamycin	MTORC1	PI3K/MTOR signaling	1045	Y	0.000391	0.1	-2.32411	0.868609	0.222328	-0.078353
GDSC1	281	13148343	910695	TGBC24TKB	SIDM00267	UNCLASSIFIED	3	Rapamycin	MTORC1	PI3K/MTOR signaling	1045	Y	0.000391	0.1	-5.360419	0.454793	0.203557	-1.691117
GDSC1	281	13149320	910700	C2BBe1	SIDM01233	COREAD	3	Rapamycin	MTORC1	PI3K/MTOR signaling	1045	Y	0.000391	0.1	-2.888699	0.79465	0.169913	-0.378239
GDSC1	281	13150216	910703	CA46	SIDM00907	UNCLASSIFIED	3	Rapamycin	MTORC1	PI3K/MTOR signaling	1045	Y	0.000391	0.1	-0.162211	0.974977	0.138091	1.069961
GDSC1	281	13151320	910710	BV-173	SIDM00962	LCML	3	Rapamycin	MTORC1	PI3K/MTOR signaling	1045	Y	0.000391	0.1	-3.495801	0.743475	0.248547	-0.700707
GDSC1	281	13152007	910780	TGW	SIDM00324	NB	3	Rapamycin	MTORC1	PI3K/MTOR signaling	1045	Y	0.000391	0.1	-1.11973	0.971697	0.06638	0.561366
GDSC1	281	13154458	910861	RL	SIDM01089	DLBC	3	Rapamycin	MTORC1	PI3K/MTOR signaling	1045	Y	0.000391	0.1	0.157825	0.987681	0.029178	1.239951
GDSC1	281	13155882	910905	SNU-C1	SIDM01197	COREAD	3	Rapamycin	MTORC1	PI3K/MTOR signaling	1045	Y	0.000391	0.1	-2.572708	0.774409	0.250092	-0.210398
GDSC1	281	13156229	910906	ST486	SIDM01198	UNCLASSIFIED	3	Rapamycin	MTORC1	PI3K/MTOR signaling	1045	Y	0.000391	0.1	-1.496972	0.94421	0.1734	0.36099
GDSC1	281	13156727	910910	UACC-812	SIDM01187	BRCA	3	Rapamycin	MTORC1	PI3K/MTOR signaling	1045	Y	0.000391	0.1	-2.052916	0.884823	0.1417	0.065695
GDSC1	281	13157052	910911	SCC-15	SIDM01083	HNSC	3	Rapamycin	MTORC1	PI3K/MTOR signaling	1045	Y	0.000391	0.1	0.68444	0.979141	0.04003	1.519668
GDSC1	281	13157848	910918	BC-3	SIDM00895	DLBC	3	Rapamycin	MTORC1	PI3K/MTOR signaling	1045	Y	0.000391	0.1	-3.139907	0.809752	0.213768	-0.511671
GDSC1	281	13158192	910919	BC-1	SIDM00896	DLBC	3	Rapamycin	MTORC1	PI3K/MTOR signaling	1045	Y	0.000391	0.1	-2.111052	0.922106	0.211235	0.034816
GDSC1	281	13158510	910920	A704	SIDM00849	KIRC	3	Rapamycin	MTORC1	PI3K/MTOR signaling	1045	Y	0.000391	0.1	-1.858726	0.921374	0.214011	0.168841
GDSC1	281	13158847	910921	A101D	SIDM00801	SKCM	3	Rapamycin	MTORC1	PI3K/MTOR signaling	1045	Y	0.000391	0.1	-5.724592	0.409036	0.299104	-1.884551
GDSC1	281	13160534	910930	SCC-3	SIDM00384	DLBC	3	Rapamycin	MTORC1	PI3K/MTOR signaling	1045	Y	0.000391	0.1	-1.781039	0.965702	0.187508	0.210105
GDSC1	281	13161186	910932	GAK	SIDM00543	SKCM	3	Rapamycin	MTORC1	PI3K/MTOR signaling	1045	Y	0.000391	0.1	-2.244493	0.892795	0.210239	-0.036063
GDSC1	281	13161530	910933	AM-38	SIDM00492	GBM	3	Rapamycin	MTORC1	PI3K/MTOR signaling	1045	Y	0.000391	0.1	-1.551058	0.92861	0.102475	0.332262
GDSC1	281	13161875	910934	A4-Fuk	SIDM00502	DLBC	3	Rapamycin	MTORC1	PI3K/MTOR signaling	1045	Y	0.000391	0.1	-4.601051	0.574997	0.220801	-1.287771
GDSC1	281	13162197	910935	A3-KAW	SIDM00495	DLBC	3	Rapamycin	MTORC1	PI3K/MTOR signaling	1045	Y	0.000391	0.1	-5.939559	0.349756	0.241822	-1.998733
GDSC1	281	13162834	910937	COR-L279	SIDM00511	SCLC	3	Rapamycin	MTORC1	PI3K/MTOR signaling	1045	Y	0.000391	0.1	-3.421832	0.765535	0.240397	-0.661418
GDSC1	281	13163314	910942	NEC8	SIDM00243	UNCLASSIFIED	3	Rapamycin	MTORC1	PI3K/MTOR signaling	1045	Y	0.000391	0.1	-0.469866	0.988347	0.107562	0.906547
GDSC1	281	13163666	910943	CAS-1	SIDM00212	GBM	3	Rapamycin	MTORC1	PI3K/MTOR signaling	1045	Y	0.000391	0.1	-0.365509	0.949258	0.148148	0.961977
GDSC1	281	13164017	910944	ALL-PO	SIDM00211	ALL	3	Rapamycin	MTORC1	PI3K/MTOR signaling	1045	Y	0.000391	0.1	-1.760116	0.909035	0.156664	0.221218
GDSC1	281	13164358	910947	OCI-AML2	SIDM00446	LAML	3	Rapamycin	MTORC1	PI3K/MTOR signaling	1045	Y	0.000391	0.1	-1.491799	0.97793	0.049489	0.363737
GDSC1	281	13164710	910948	MFM-223	SIDM00332	BRCA	3	Rapamycin	MTORC1	PI3K/MTOR signaling	1045	Y	0.000391	0.1	0.996311	0.988429	0.021917	1.685321
GDSC1	281	13165819	917486	LS-1034	SIDM00681	COREAD	3	Rapamycin	MTORC1	PI3K/MTOR signaling	1045	Y	0.000391	0.1	-2.160668	0.871819	0.229876	0.008461
GDSC1	281	13167238	924106	CAL-148	SIDM00938	BRCA	3	Rapamycin	MTORC1	PI3K/MTOR signaling	1045	Y	0.000391	0.1	-1.541768	0.944289	0.129633	0.337196
GDSC1	281	13168192	924110	HDLM-2	SIDM01064	UNCLASSIFIED	3	Rapamycin	MTORC1	PI3K/MTOR signaling	1045	Y	0.000391	0.1	-2.202298	0.881409	0.180898	-0.013651
GDSC1	281	13169479	924187	KLE	SIDM00686	UCEC	3	Rapamycin	MTORC1	PI3K/MTOR signaling	1045	Y	0.000391	0.1	-2.6993	0.782006	0.265871	-0.277638
GDSC1	281	13169813	924188	KNS-81-FD	SIDM01210	LGG	3	Rapamycin	MTORC1	PI3K/MTOR signaling	1045	Y	0.000391	0.1	-2.43136	0.809783	0.228314	-0.135319
GDSC1	281	13169910	924189	KP-N-RT-BM-1	SIDM00557	NB	3	Rapamycin	MTORC1	PI3K/MTOR signaling	1045	Y	0.000391	0.1	-1.507663	0.899563	0.182533	0.355311
GDSC1	281	13170179	924238	K5	SIDM00056	THCA	3	Rapamycin	MTORC1	PI3K/MTOR signaling	1045	Y	0.000391	0.1	-3.335393	0.765496	0.268184	-0.615505
GDSC1	281	13170522	924239	L-363	SIDM00312	MM	3	Rapamycin	MTORC1	PI3K/MTOR signaling	1045	Y	0.000391	0.1	-3.403966	0.769775	0.240508	-0.651929
GDSC1	281	13171166	924244	NCI-H1975	SIDM00759	LUAD	3	Rapamycin	MTORC1	PI3K/MTOR signaling	1045	Y	0.000391	0.1	-2.974758	0.784022	0.225167	-0.42395
GDSC1	281	13171495	924247	SW954	SIDM01157	UNCLASSIFIED	3	Rapamycin	MTORC1	PI3K/MTOR signaling	1045	Y	0.000391	0.1	-1.744673	0.924798	0.27494	0.229421
GDSC1	281	13171686	924248	TE-441-T	SIDM01173	UNCLASSIFIED	3	Rapamycin	MTORC1	PI3K/MTOR signaling	1045	Y	0.000391	0.1	-1.232313	0.951858	0.134235	0.501566
GDSC1	281	13172448	925339	MMAc-SF	SIDM01242	SKCM	3	Rapamycin	MTORC1	PI3K/MTOR signaling	1045	Y	0.000391	0.1	-1.920215	0.894316	0.206856	0.13618
GDSC1	281	13173742	925345	NOS-1	SIDM00242	UNCLASSIFIED	3	Rapamycin	MTORC1	PI3K/MTOR signaling	1045	Y	0.000391	0.1	-8.088759	0.138307	0.238978	-3.140301
GDSC1	281	13174928	930082	RL95-2	SIDM01088	UNCLASSIFIED	3	Rapamycin	MTORC1	PI3K/MTOR signaling	1045	Y	0.000391	0.1	-7.614457	0.147046	0.251664	-2.888371
GDSC1	281	13176752	946353	TE-9	SIDM00325	ESCA	3	Rapamycin	MTORC1	PI3K/MTOR signaling	1045	Y	0.000391	0.1	-0.129058	0.976005	0.089594	1.087571
GDSC1	281	13177089	946354	TE-11	SIDM00348	ESCA	3	Rapamycin	MTORC1	PI3K/MTOR signaling	1045	Y	0.000391	0.1	-3.57857	0.734531	0.299186	-0.744671
GDSC1	281	13177425	946355	TE-6	SIDM00328	ESCA	3	Rapamycin	MTORC1	PI3K/MTOR signaling	1045	Y	0.000391	0.1	-5.754599	0.401818	0.242007	-1.90049
GDSC1	281	13177762	946356	TE-12	SIDM00023	ESCA	3	Rapamycin	MTORC1	PI3K/MTOR signaling	1045	Y	0.000391	0.1	-3.268519	0.734368	0.283528	-0.579984
GDSC1	281	13177999	946357	TC-YIK	SIDM00234	UNCLASSIFIED	3	Rapamycin	MTORC1	PI3K/MTOR signaling	1045	Y	0.000391	0.1	-1.140332	0.974358	0.101668	0.550423
GDSC1	281	13178299	946358	YT	SIDM00410	ALL	3	Rapamycin	MTORC1	PI3K/MTOR signaling	1045	Y	0.000391	0.1	-0.268369	0.98779	0.031418	1.013574
GDSC1	281	13178649	946359	BT-474	SIDM00963	BRCA	3	Rapamycin	MTORC1	PI3K/MTOR signaling	1045	Y	0.000391	0.1	-1.466748	0.913415	0.118923	0.377044
GDSC1	281	13179512	946363	KP-N-YS	SIDM00157	NB	3	Rapamycin	MTORC1	PI3K/MTOR signaling	1045	Y	0.000391	0.1	0.298714	0.982113	0.042482	1.314786
GDSC1	281	13179832	946367	D-247MG	SIDM00622	GBM	3	Rapamycin	MTORC1	PI3K/MTOR signaling	1045	Y	0.000391	0.1	0.779431	0.979162	0.032989	1.570123
GDSC1	281	13180184	946368	D-263MG	SIDM00732	GBM	3	Rapamycin	MTORC1	PI3K/MTOR signaling	1045	Y	0.000391	0.1	-0.167337	0.969213	0.127305	1.067239
GDSC1	281	13180496	946369	D-336MG	SIDM00620	LGG	3	Rapamycin	MTORC1	PI3K/MTOR signaling	1045	Y	0.000391	0.1	0.345641	0.979032	0.098917	1.339712
GDSC1	281	13181468	946373	D-502MG	SIDM00208	LGG	3	Rapamycin	MTORC1	PI3K/MTOR signaling	1045	Y	0.000391	0.1	0.271486	0.955088	0.068234	1.300323
GDSC1	281	13182403	949088	CTB-1	SIDM00283	DLBC	3	Rapamycin	MTORC1	PI3K/MTOR signaling	1045	Y	0.000391	0.1	-2.210647	0.834352	0.140915	-0.018085
GDSC1	281	13183679	949153	HAL-01	SIDM00289	ALL	3	Rapamycin	MTORC1	PI3K/MTOR signaling	1045	Y	0.000391	0.1	-2.384846	0.860606	0.198594	-0.110613
GDSC1	281	13184022	949154	OMC-1	SIDM00240	CESC	3	Rapamycin	MTORC1	PI3K/MTOR signaling	1045	Y	0.000391	0.1	-1.550662	0.924102	0.221448	0.332472
GDSC1	281	13184364	949155	ES8	SIDM00261	UNCLASSIFIED	3	Rapamycin	MTORC1	PI3K/MTOR signaling	1045	Y	0.000391	0.1	-2.413193	0.874088	0.146671	-0.12567
GDSC1	281	13184717	949156	ES4	SIDM00264	UNCLASSIFIED	3	Rapamycin	MTORC1	PI3K/MTOR signaling	1045	Y	0.000391	0.1	-7.825637	0.145835	0.21549	-3.000542
GDSC1	281	13185412	949158	ES1	SIDM00266	UNCLASSIFIED	3	Rapamycin	MTORC1	PI3K/MTOR signaling	1045	Y	0.000391	0.1	-1.806315	0.901416	0.241718	0.19668
GDSC1	281	13186066	949161	EW-3	SIDM00202	UNCLASSIFIED	3	Rapamycin	MTORC1	PI3K/MTOR signaling	1045	Y	0.000391	0.1	-1.372569	0.919631	0.138125	0.427068
GDSC1	281	13186172	949162	EW-12	SIDM00200	UNCLASSIFIED	3	Rapamycin	MTORC1	PI3K/MTOR signaling	1045	Y	0.000391	0.1	-3.149295	0.717341	0.144304	-0.516657
GDSC1	281	13186805	949164	EW-18	SIDM00197	UNCLASSIFIED	3	Rapamycin	MTORC1	PI3K/MTOR signaling	1045	Y	0.000391	0.1	-1.569365	0.917887	0.209732	0.322538
GDSC1	281	13187476	949166	EW-13	SIDM00621	UNCLASSIFIED	3	Rapamycin	MTORC1	PI3K/MTOR signaling	1045	Y	0.000391	0.1	-1.402529	0.918983	0.144258	0.411154
GDSC1	281	13187723	949167	EW-22	SIDM00196	UNCLASSIFIED	3	Rapamycin	MTORC1	PI3K/MTOR signaling	1045	Y	0.000391	0.1	-1.226891	0.95819	0.150702	0.504446
GDSC1	281	13188032	949168	EW-24	SIDM00195	UNCLASSIFIED	3	Rapamycin	MTORC1	PI3K/MTOR signaling	1045	Y	0.000391	0.1	-0.629587	0.977056	0.113854	0.82171
GDSC1	281	13188384	949170	LAN-6	SIDM00330	NB	3	Rapamycin	MTORC1	PI3K/MTOR signaling	1045	Y	0.000391	0.1	-0.460805	0.960565	0.05636	0.91136
GDSC1	281	13188734	949171	NB10	SIDM00259	NB	3	Rapamycin	MTORC1	PI3K/MTOR signaling	1045	Y	0.000391	0.1	-0.704266	0.962218	0.066015	0.782044
GDSC1	281	13189383	949173	NB6	SIDM00253	NB	3	Rapamycin	MTORC1	PI3K/MTOR signaling	1045	Y	0.000391	0.1	0.136153	0.969958	0.076657	1.22844
GDSC1	281	13189731	949174	NB7	SIDM00156	NB	3	Rapamycin	MTORC1	PI3K/MTOR signaling	1045	Y	0.000391	0.1	-1.19618	0.943753	0.11547	0.520759
GDSC1	281	13190025	949175	NB17	SIDM00255	NB	3	Rapamycin	MTORC1	PI3K/MTOR signaling	1045	Y	0.000391	0.1	-1.616387	0.901023	0.163412	0.297561
GDSC1	281	13190373	949176	NB5	SIDM00254	NB	3	Rapamycin	MTORC1	PI3K/MTOR signaling	1045	Y	0.000391	0.1	-1.400434	0.942253	0.134136	0.412267
GDSC1	281	13190721	949177	NB13	SIDM00257	NB	3	Rapamycin	MTORC1	PI3K/MTOR signaling	1045	Y	0.000391	0.1	-3.295306	0.779164	0.28335	-0.594213
GDSC1	281	13191061	949178	NB14	SIDM00256	NB	3	Rapamycin	MTORC1	PI3K/MTOR signaling	1045	Y	0.000391	0.1	-1.787245	0.930004	0.170694	0.206809
GDSC1	281	13191398	949179	NB1	SIDM00578	NB	3	Rapamycin	MTORC1	PI3K/MTOR signaling	1045	Y	0.000391	0.1	-3.054224	0.787401	0.222912	-0.466159
GDSC1	281	13191750	971773	RH-1	SIDM00427	UNCLASSIFIED	3	Rapamycin	MTORC1	PI3K/MTOR signaling	1045	Y	0.000391	0.1	-0.434101	0.990905	0.042951	0.925544
GDSC1	281	13192291	971777	MZ2-MEL	SIDM00179	SKCM	3	Rapamycin	MTORC1	PI3K/MTOR signaling	1045	Y	0.000391	0.1	-2.621471	0.824396	0.262092	-0.236298
GDSC1	281	13203788	1240166	KYM-1	SIDM00552	UNCLASSIFIED	3	Rapamycin	MTORC1	PI3K/MTOR signaling	1045	Y	0.000391	0.1	-6.793808	0.230033	0.286239	-2.452475
GDSC1	281	13205613	1240173	MDST8	SIDM00527	COREAD	3	Rapamycin	MTORC1	PI3K/MTOR signaling	1045	Y	0.000391	0.1	-1.765236	0.91748	0.107831	0.218499
GDSC1	281	13206832	1240181	NB(TU)1-10	SIDM00579	NB	3	Rapamycin	MTORC1	PI3K/MTOR signaling	1045	Y	0.000391	0.1	-0.759857	0.973413	0.05764	0.752516
GDSC1	281	13207178	1240182	NCI-H1836	SIDM00770	SCLC	3	Rapamycin	MTORC1	PI3K/MTOR signaling	1045	Y	0.000391	0.1	-1.25997	0.936719	0.081437	0.486876
GDSC1	281	13207524	1240183	NCI-H1869	SIDM00768	LUSC	3	Rapamycin	MTORC1	PI3K/MTOR signaling	1045	Y	0.000391	0.1	-2.160222	0.866632	0.138907	0.008698
GDSC1	281	13209069	1240189	NCI-H211	SIDM00704	SCLC	3	Rapamycin	MTORC1	PI3K/MTOR signaling	1045	Y	0.000391	0.1	-3.555074	0.732037	0.252185	-0.732191
GDSC1	281	13210291	1240193	NCI-H847	SIDM01149	SCLC	3	Rapamycin	MTORC1	PI3K/MTOR signaling	1045	Y	0.000391	0.1	-1.651997	0.956613	0.059	0.278647
GDSC1	281	13216894	1240221	TC-71	SIDM00419	UNCLASSIFIED	3	Rapamycin	MTORC1	PI3K/MTOR signaling	1045	Y	0.000391	0.1	-0.082501	0.988342	0.030007	1.1123
GDSC1	281	13219476	1290455	OCI-AML3	SIDM00462	LAML	3	Rapamycin	MTORC1	PI3K/MTOR signaling	1045	Y	0.000391	0.1	-0.081265	0.988687	0.026471	1.112957
GDSC1	281	13221713	1290769	CL-11	SIDM00944	COREAD	3	Rapamycin	MTORC1	PI3K/MTOR signaling	1045	Y	0.000391	0.1	0.293771	0.9774	0.037331	1.312161
GDSC1	281	13226691	1295740	ALL-SIL	SIDM00994	ALL	3	Rapamycin	MTORC1	PI3K/MTOR signaling	1045	Y	0.000391	0.1	-2.667478	0.867686	0.19154	-0.260735
GDSC1	281	13227045	1295741	AMO-1	SIDM00993	MM	3	Rapamycin	MTORC1	PI3K/MTOR signaling	1045	Y	0.000391	0.1	-2.292712	0.906392	0.161101	-0.061675
GDSC1	281	13227523	1297439	COR-L95	SIDM00521	SCLC	3	Rapamycin	MTORC1	PI3K/MTOR signaling	1045	Y	0.000391	0.1	-0.222227	0.970575	0.054117	1.038083
GDSC1	281	13227853	1297446	DND-41	SIDM00946	ALL	3	Rapamycin	MTORC1	PI3K/MTOR signaling	1045	Y	0.000391	0.1	-2.57254	0.87326	0.205017	-0.210308
GDSC1	281	13228198	1297447	EJM	SIDM01048	MM	3	Rapamycin	MTORC1	PI3K/MTOR signaling	1045	Y	0.000391	0.1	-1.675661	0.945922	0.142809	0.266078
GDSC1	281	13236033	1298352	NCI-H2135	SIDM00700	UNCLASSIFIED	3	Rapamycin	MTORC1	PI3K/MTOR signaling	1045	Y	0.000391	0.1	-0.284125	0.979072	0.029739	1.005205
GDSC1	281	13243602	1299075	VCaP	SIDM01077	PRAD	3	Rapamycin	MTORC1	PI3K/MTOR signaling	1045	Y	0.000391	0.1	-1.162547	0.949699	0.077246	0.538623
GDSC1	281	13245081	1303897	GRANTA-519	SIDM01058	DLBC	3	Rapamycin	MTORC1	PI3K/MTOR signaling	1045	Y	0.000391	0.1	-2.003329	0.912797	0.149504	0.092034
GDSC1	281	13245412	1303900	HCC1500	SIDM00879	BRCA	3	Rapamycin	MTORC1	PI3K/MTOR signaling	1045	Y	0.000391	0.1	-1.244362	0.940452	0.193679	0.495166
GDSC1	281	13245603	1303901	HCC-33	SIDM01071	SCLC	3	Rapamycin	MTORC1	PI3K/MTOR signaling	1045	Y	0.000391	0.1	-0.497703	0.975706	0.039893	0.891761
GDSC1	281	13246667	1322218	Hs-445	SIDM00668	UNCLASSIFIED	3	Rapamycin	MTORC1	PI3K/MTOR signaling	1045	Y	0.000391	0.1	-1.429007	0.950287	0.100649	0.39709
GDSC1	281	13247013	1322224	HSC-39	SIDM00045	STAD	3	Rapamycin	MTORC1	PI3K/MTOR signaling	1045	Y	0.000391	0.1	-0.312987	0.991167	0.023339	0.989875
GDSC1	281	13247364	1323913	NB4	SIDM00428	LAML	3	Rapamycin	MTORC1	PI3K/MTOR signaling	1045	Y	0.000391	0.1	-0.689258	0.988962	0.037231	0.790015
GDSC1	281	13247853	1327766	JJN-3	SIDM01036	MM	3	Rapamycin	MTORC1	PI3K/MTOR signaling	1045	Y	0.000391	0.1	-3.388788	0.777253	0.287001	-0.643866
GDSC1	281	13248197	1327768	JM1	SIDM00689	DLBC	3	Rapamycin	MTORC1	PI3K/MTOR signaling	1045	Y	0.000391	0.1	-2.171963	0.91914	0.198419	0.002462
GDSC1	281	13248519	1327769	JSC-1	SIDM00688	DLBC	3	Rapamycin	MTORC1	PI3K/MTOR signaling	1045	Y	0.000391	0.1	-3.534886	0.734251	0.191579	-0.721468
GDSC1	281	13249282	1327774	KARPAS-231	SIDM01017	UNCLASSIFIED	3	Rapamycin	MTORC1	PI3K/MTOR signaling	1045	Y	0.000391	0.1	-6.267775	0.292087	0.29621	-2.173068
GDSC1	281	13249605	1327775	KARPAS-620	SIDM01006	MM	3	Rapamycin	MTORC1	PI3K/MTOR signaling	1045	Y	0.000391	0.1	-7.288856	0.158372	0.128524	-2.715425
GDSC1	281	13249950	1330931	KCL-22	SIDM01004	LCML	3	Rapamycin	MTORC1	PI3K/MTOR signaling	1045	Y	0.000391	0.1	-3.360556	0.78092	0.230536	-0.62887
GDSC1	281	13250283	1330933	KOPN-8	SIDM01034	UNCLASSIFIED	3	Rapamycin	MTORC1	PI3K/MTOR signaling	1045	Y	0.000391	0.1	-5.399512	0.444498	0.298594	-1.711882
GDSC1	281	13250620	1330935	L-1236	SIDM00313	UNCLASSIFIED	3	Rapamycin	MTORC1	PI3K/MTOR signaling	1045	Y	0.000391	0.1	-3.394904	0.770646	0.29094	-0.647115
GDSC1	281	13251260	1330942	ME-1	SIDM00338	LAML	3	Rapamycin	MTORC1	PI3K/MTOR signaling	1045	Y	0.000391	0.1	-1.316928	0.938079	0.13145	0.456622
GDSC1	281	13251603	1330947	MOLM-13	SIDM00437	LAML	3	Rapamycin	MTORC1	PI3K/MTOR signaling	1045	Y	0.000391	0.1	-2.421406	0.858448	0.22176	-0.130032
GDSC1	281	13252078	1330950	MOLP-8	SIDM00434	MM	3	Rapamycin	MTORC1	PI3K/MTOR signaling	1045	Y	0.000391	0.1	-6.884599	0.217678	0.215491	-2.5007
GDSC1	281	13252343	1330960	MY-M12	SIDM01217	ALL	3	Rapamycin	MTORC1	PI3K/MTOR signaling	1045	Y	0.000391	0.1	-7.274487	0.190418	0.215562	-2.707793
GDSC1	281	13252876	1330972	NCI-H1876	SIDM00766	SCLC	3	Rapamycin	MTORC1	PI3K/MTOR signaling	1045	Y	0.000391	0.1	-1.46644	0.935723	0.060788	0.377207
GDSC1	281	13253231	1330981	NK-92MI	SIDM01201	UNCLASSIFIED	3	Rapamycin	MTORC1	PI3K/MTOR signaling	1045	Y	0.000391	0.1	-2.414036	0.885027	0.18912	-0.126117
GDSC1	281	13253546	1330982	NU-DUL-1	SIDM00443	DLBC	3	Rapamycin	MTORC1	PI3K/MTOR signaling	1045	Y	0.000391	0.1	-3.411683	0.777723	0.241127	-0.656027
GDSC1	281	13253898	1330983	OCI-AML5	SIDM00461	LAML	3	Rapamycin	MTORC1	PI3K/MTOR signaling	1045	Y	0.000391	0.1	-1.734494	0.936084	0.151994	0.234828
GDSC1	281	13254248	1330984	OCI-LY-19	SIDM00460	DLBC	3	Rapamycin	MTORC1	PI3K/MTOR signaling	1045	Y	0.000391	0.1	-2.52886	0.87276	0.183521	-0.187107
GDSC1	281	13254593	1330985	OCI-M1	SIDM00458	LAML	3	Rapamycin	MTORC1	PI3K/MTOR signaling	1045	Y	0.000391	0.1	-1.834579	0.963457	0.096535	0.181667
GDSC1	281	13254938	1330987	P32-ISH	SIDM00362	UNCLASSIFIED	3	Rapamycin	MTORC1	PI3K/MTOR signaling	1045	Y	0.000391	0.1	-2.768816	0.885242	0.288243	-0.314562
GDSC1	281	13255286	1330991	PL-21	SIDM00450	LAML	3	Rapamycin	MTORC1	PI3K/MTOR signaling	1045	Y	0.000391	0.1	-3.52414	0.71298	0.127304	-0.71576
GDSC1	281	13256330	1331025	ROS-50	SIDM00415	UNCLASSIFIED	3	Rapamycin	MTORC1	PI3K/MTOR signaling	1045	Y	0.000391	0.1	-2.514949	0.825328	0.170605	-0.179718
GDSC1	281	13256726	1331032	SLVL	SIDM00374	DLBC	3	Rapamycin	MTORC1	PI3K/MTOR signaling	1045	Y	0.000391	0.1	-4.093252	0.650913	0.203085	-1.018049
GDSC1	281	13257325	1331034	SU-DHL-16	SIDM00404	DLBC	3	Rapamycin	MTORC1	PI3K/MTOR signaling	1045	Y	0.000391	0.1	-5.898229	0.352903	0.26154	-1.97678
GDSC1	281	13257671	1331035	SU-DHL-4	SIDM00405	DLBC	3	Rapamycin	MTORC1	PI3K/MTOR signaling	1045	Y	0.000391	0.1	-7.305777	0.111442	0.299551	-2.724413
GDSC1	281	13258312	1331037	SU-DHL-6	SIDM00407	DLBC	3	Rapamycin	MTORC1	PI3K/MTOR signaling	1045	Y	0.000391	0.1	-6.954176	0.175784	0.204873	-2.537657
GDSC1	281	13258980	1331039	SUP-HD1	SIDM00422	UNCLASSIFIED	3	Rapamycin	MTORC1	PI3K/MTOR signaling	1045	Y	0.000391	0.1	-3.138835	0.797029	0.269011	-0.511102
GDSC1	281	13259319	1331040	SUP-M2	SIDM00421	UNCLASSIFIED	3	Rapamycin	MTORC1	PI3K/MTOR signaling	1045	Y	0.000391	0.1	-2.044387	0.9341	0.08776	0.070225
GDSC1	281	13259988	1331048	VAL	SIDM00416	DLBC	3	Rapamycin	MTORC1	PI3K/MTOR signaling	1045	Y	0.000391	0.1	-2.318068	0.858839	0.267744	-0.075143
GDSC1	281	13260662	1331050	WSU-DLCL2	SIDM00413	DLBC	3	Rapamycin	MTORC1	PI3K/MTOR signaling	1045	Y	0.000391	0.1	-1.478922	0.955405	0.206028	0.370578
GDSC1	281	12974671	683665	MC-CAR	SIDM00636	MM	5	Sunitinib	PDGFR, KIT, VEGFR, FLT3, RET, CSF1R	RTK signaling	1045	Y	0.03125	8	2.161095	0.903979	0.023236	-0.206663
GDSC1	281	12975618	684055	ES3	SIDM00265	UNCLASSIFIED	5	Sunitinib	PDGFR, KIT, VEGFR, FLT3, RET, CSF1R	RTK signaling	1045	Y	0.03125	8	3.043634	0.941416	0.023747	0.330702
GDSC1	281	12975956	684057	ES5	SIDM00263	UNCLASSIFIED	5	Sunitinib	PDGFR, KIT, VEGFR, FLT3, RET, CSF1R	RTK signaling	1045	Y	0.03125	8	3.774145	0.951725	0.044086	0.7755
GDSC1	281	12976301	684059	ES7	SIDM00269	UNCLASSIFIED	5	Sunitinib	PDGFR, KIT, VEGFR, FLT3, RET, CSF1R	RTK signaling	1045	Y	0.03125	8	2.991234	0.932259	0.07637	0.298797
GDSC1	281	12976613	684062	EW-11	SIDM00203	UNCLASSIFIED	5	Sunitinib	PDGFR, KIT, VEGFR, FLT3, RET, CSF1R	RTK signaling	1045	Y	0.03125	8	3.600942	0.933941	0.060036	0.670039
GDSC1	281	12976952	684072	SK-ES-1	SIDM01111	UNCLASSIFIED	5	Sunitinib	PDGFR, KIT, VEGFR, FLT3, RET, CSF1R	RTK signaling	1045	Y	0.03125	8	0.830199	0.724947	0.062117	-1.017026
GDSC1	281	12977290	687448	COLO-829	SIDM00909	SKCM	5	Sunitinib	PDGFR, KIT, VEGFR, FLT3, RET, CSF1R	RTK signaling	1045	Y	0.03125	8	5.420255	0.97774	0.077697	1.777793
GDSC1	281	12980055	687562	8-MG-BA	SIDM00998	GBM	5	Sunitinib	PDGFR, KIT, VEGFR, FLT3, RET, CSF1R	RTK signaling	1045	Y	0.03125	8	1.92274	0.874527	0.03258	-0.351794
GDSC1	281	12980701	687568	GB-1	SIDM00581	GBM	5	Sunitinib	PDGFR, KIT, VEGFR, FLT3, RET, CSF1R	RTK signaling	1045	Y	0.03125	8	0.191568	0.631677	0.136197	-1.405879
GDSC1	281	12981651	687590	U-87-MG	SIDM01189	GBM	5	Sunitinib	PDGFR, KIT, VEGFR, FLT3, RET, CSF1R	RTK signaling	1045	Y	0.03125	8	5.092382	0.980199	0.02601	1.578155
GDSC1	281	12982592	687600	NCI-H720	SIDM01120	UNCLASSIFIED	5	Sunitinib	PDGFR, KIT, VEGFR, FLT3, RET, CSF1R	RTK signaling	1045	Y	0.03125	8	4.569624	0.978553	0.03605	1.259855
GDSC1	281	12984482	687799	NCI-H1648	SIDM00746	LUAD	5	Sunitinib	PDGFR, KIT, VEGFR, FLT3, RET, CSF1R	RTK signaling	1045	Y	0.03125	8	2.446567	0.878144	0.095125	-0.032843
GDSC1	281	12985174	687804	NCI-H1770	SIDM00737	UNCLASSIFIED	5	Sunitinib	PDGFR, KIT, VEGFR, FLT3, RET, CSF1R	RTK signaling	1045	Y	0.03125	8	2.298962	0.898328	0.036893	-0.122718
GDSC1	281	12985516	687807	NCI-H1838	SIDM00769	LUAD	5	Sunitinib	PDGFR, KIT, VEGFR, FLT3, RET, CSF1R	RTK signaling	1045	Y	0.03125	8	5.096325	0.97178	0.023236	1.580556
GDSC1	281	12988039	687983	DMS-114	SIDM00865	SCLC	5	Sunitinib	PDGFR, KIT, VEGFR, FLT3, RET, CSF1R	RTK signaling	1045	Y	0.03125	8	4.39634	0.974767	0.018426	1.154345
GDSC1	281	12988983	687997	NCI-H1092	SIDM00653	SCLC	5	Sunitinib	PDGFR, KIT, VEGFR, FLT3, RET, CSF1R	RTK signaling	1045	Y	0.03125	8	4.212443	0.967097	0.059059	1.042373
GDSC1	281	12989323	688001	NCI-H1417	SIDM00642	SCLC	5	Sunitinib	PDGFR, KIT, VEGFR, FLT3, RET, CSF1R	RTK signaling	1045	Y	0.03125	8	4.739105	0.978738	0.047668	1.36305
GDSC1	281	12989675	688006	NCI-H1694	SIDM00741	SCLC	5	Sunitinib	PDGFR, KIT, VEGFR, FLT3, RET, CSF1R	RTK signaling	1045	Y	0.03125	8	2.949895	0.939044	0.047129	0.273626
GDSC1	281	12990020	688007	NCI-H187	SIDM00767	SCLC	5	Sunitinib	PDGFR, KIT, VEGFR, FLT3, RET, CSF1R	RTK signaling	1045	Y	0.03125	8	4.167194	0.972288	0.066045	1.014822
GDSC1	281	12990188	688010	NCI-H1963	SIDM00760	SCLC	5	Sunitinib	PDGFR, KIT, VEGFR, FLT3, RET, CSF1R	RTK signaling	1045	Y	0.03125	8	3.955101	0.985517	0.027328	0.885681
GDSC1	281	12990827	688013	NCI-H209	SIDM00706	SCLC	5	Sunitinib	PDGFR, KIT, VEGFR, FLT3, RET, CSF1R	RTK signaling	1045	Y	0.03125	8	2.239607	0.868125	0.030502	-0.158858
GDSC1	281	12991180	688014	NCI-H2141	SIDM00699	SCLC	5	Sunitinib	PDGFR, KIT, VEGFR, FLT3, RET, CSF1R	RTK signaling	1045	Y	0.03125	8	3.262386	0.956265	0.049681	0.463897
GDSC1	281	12991389	688015	NCI-H2171	SIDM00733	SCLC	5	Sunitinib	PDGFR, KIT, VEGFR, FLT3, RET, CSF1R	RTK signaling	1045	Y	0.03125	8	3.256731	0.977414	0.037429	0.460454
GDSC1	281	12992011	688021	NCI-H345	SIDM00719	SCLC	5	Sunitinib	PDGFR, KIT, VEGFR, FLT3, RET, CSF1R	RTK signaling	1045	Y	0.03125	8	5.303753	0.983145	0.019214	1.706856
GDSC1	281	12992364	688023	NCI-H446	SIDM00965	SCLC	5	Sunitinib	PDGFR, KIT, VEGFR, FLT3, RET, CSF1R	RTK signaling	1045	Y	0.03125	8	3.125636	0.942805	0.030026	0.380632
GDSC1	281	12992707	688025	NCI-H526	SIDM01128	SCLC	5	Sunitinib	PDGFR, KIT, VEGFR, FLT3, RET, CSF1R	RTK signaling	1045	Y	0.03125	8	3.448109	0.956585	0.026051	0.576981
GDSC1	281	12992975	688026	NCI-H64	SIDM01126	SCLC	5	Sunitinib	PDGFR, KIT, VEGFR, FLT3, RET, CSF1R	RTK signaling	1045	Y	0.03125	8	3.427497	0.987664	0.039547	0.564431
GDSC1	281	12993314	688027	NCI-H69	SIDM01121	SCLC	5	Sunitinib	PDGFR, KIT, VEGFR, FLT3, RET, CSF1R	RTK signaling	1045	Y	0.03125	8	4.609194	0.977412	0.046319	1.283949
GDSC1	281	12993666	688031	NCI-H82	SIDM01131	SCLC	5	Sunitinib	PDGFR, KIT, VEGFR, FLT3, RET, CSF1R	RTK signaling	1045	Y	0.03125	8	2.168138	0.865761	0.044403	-0.202375
GDSC1	281	12994240	688086	SK-N-DZ	SIDM01100	NB	5	Sunitinib	PDGFR, KIT, VEGFR, FLT3, RET, CSF1R	RTK signaling	1045	Y	0.03125	8	1.926137	0.839482	0.100977	-0.349725
GDSC1	281	12994584	688087	SK-N-FI	SIDM01099	NB	5	Sunitinib	PDGFR, KIT, VEGFR, FLT3, RET, CSF1R	RTK signaling	1045	Y	0.03125	8	2.849315	0.929625	0.015958	0.212385
GDSC1	281	12994933	688121	VA-ES-BJ	SIDM01179	UNCLASSIFIED	5	Sunitinib	PDGFR, KIT, VEGFR, FLT3, RET, CSF1R	RTK signaling	1045	Y	0.03125	8	2.326762	0.892036	0.082629	-0.10579
GDSC1	281	12995415	713878	LU-139	SIDM00293	SCLC	5	Sunitinib	PDGFR, KIT, VEGFR, FLT3, RET, CSF1R	RTK signaling	1045	Y	0.03125	8	4.695301	0.973269	0.030065	1.336378
GDSC1	281	12996064	713885	SBC-1	SIDM00365	SCLC	5	Sunitinib	PDGFR, KIT, VEGFR, FLT3, RET, CSF1R	RTK signaling	1045	Y	0.03125	8	5.306509	0.987707	0.036253	1.708534
GDSC1	281	13000417	724859	Calu-6	SIDM00921	LUAD	5	Sunitinib	PDGFR, KIT, VEGFR, FLT3, RET, CSF1R	RTK signaling	1045	Y	0.03125	8	4.520084	0.976362	0.027739	1.229691
GDSC1	281	13000768	724863	LU-65	SIDM00547	UNCLASSIFIED	5	Sunitinib	PDGFR, KIT, VEGFR, FLT3, RET, CSF1R	RTK signaling	1045	Y	0.03125	8	3.531699	0.926671	0.064716	0.627878
GDSC1	281	13001114	724866	NCI-H1355	SIDM00645	LUAD	5	Sunitinib	PDGFR, KIT, VEGFR, FLT3, RET, CSF1R	RTK signaling	1045	Y	0.03125	8	2.140221	0.836309	0.105123	-0.219373
GDSC1	281	13002337	724872	SHP-77	SIDM01078	SCLC	5	Sunitinib	PDGFR, KIT, VEGFR, FLT3, RET, CSF1R	RTK signaling	1045	Y	0.03125	8	3.091779	0.962592	0.052873	0.360017
GDSC1	281	13003913	735784	TE-5	SIDM00347	ESCA	5	Sunitinib	PDGFR, KIT, VEGFR, FLT3, RET, CSF1R	RTK signaling	1045	Y	0.03125	8	3.953055	0.96673	0.040501	0.884436
GDSC1	281	13004850	749711	HCC1187	SIDM00885	BRCA	5	Sunitinib	PDGFR, KIT, VEGFR, FLT3, RET, CSF1R	RTK signaling	1045	Y	0.03125	8	2.633178	0.932944	0.027041	0.080782
GDSC1	281	13005398	749713	HCC1599	SIDM00877	BRCA	5	Sunitinib	PDGFR, KIT, VEGFR, FLT3, RET, CSF1R	RTK signaling	1045	Y	0.03125	8	2.157737	0.880316	0.028579	-0.208707
GDSC1	281	13006044	749715	HCC2157	SIDM00774	BRCA	5	Sunitinib	PDGFR, KIT, VEGFR, FLT3, RET, CSF1R	RTK signaling	1045	Y	0.03125	8	3.780406	0.965193	0.028437	0.779312
GDSC1	281	13006395	749716	HCC2218	SIDM00772	BRCA	5	Sunitinib	PDGFR, KIT, VEGFR, FLT3, RET, CSF1R	RTK signaling	1045	Y	0.03125	8	5.384823	0.974499	0.029163	1.756219
GDSC1	281	13007023	753531	BB30-HNC	SIDM00172	HNSC	5	Sunitinib	PDGFR, KIT, VEGFR, FLT3, RET, CSF1R	RTK signaling	1045	Y	0.03125	8	0.925385	0.744724	0.093469	-0.959069
GDSC1	281	13007366	753532	BB49-HNC	SIDM00174	HNSC	5	Sunitinib	PDGFR, KIT, VEGFR, FLT3, RET, CSF1R	RTK signaling	1045	Y	0.03125	8	1.256883	0.754558	0.081709	-0.757224
GDSC1	281	13007708	753533	BB65-RCC	SIDM00191	KIRC	5	Sunitinib	PDGFR, KIT, VEGFR, FLT3, RET, CSF1R	RTK signaling	1045	Y	0.03125	8	1.943598	0.83481	0.1225	-0.339094
GDSC1	281	13010144	753546	CP66-MEL	SIDM00190	SKCM	5	Sunitinib	PDGFR, KIT, VEGFR, FLT3, RET, CSF1R	RTK signaling	1045	Y	0.03125	8	4.952305	0.985497	0.030295	1.492865
GDSC1	281	13010490	753547	CPC-N	SIDM00953	SCLC	5	Sunitinib	PDGFR, KIT, VEGFR, FLT3, RET, CSF1R	RTK signaling	1045	Y	0.03125	8	2.281257	0.879022	0.068916	-0.133498
GDSC1	281	13010836	753548	CTV-1	SIDM00951	LAML	5	Sunitinib	PDGFR, KIT, VEGFR, FLT3, RET, CSF1R	RTK signaling	1045	Y	0.03125	8	0.575448	0.715092	0.051224	-1.17214
GDSC1	281	13011466	753551	DMS-79	SIDM00524	SCLC	5	Sunitinib	PDGFR, KIT, VEGFR, FLT3, RET, CSF1R	RTK signaling	1045	Y	0.03125	8	4.651001	0.97393	0.042727	1.309405
GDSC1	281	13011803	753552	DSH1	SIDM00970	BLCA	5	Sunitinib	PDGFR, KIT, VEGFR, FLT3, RET, CSF1R	RTK signaling	1045	Y	0.03125	8	4.503138	0.988592	0.025428	1.219373
GDSC1	281	13012450	753555	EC-GI-10	SIDM00278	ESCA	5	Sunitinib	PDGFR, KIT, VEGFR, FLT3, RET, CSF1R	RTK signaling	1045	Y	0.03125	8	4.57742	0.985111	0.036737	1.264603
GDSC1	281	13013097	753558	HA7-RCC	SIDM00188	KIRC	5	Sunitinib	PDGFR, KIT, VEGFR, FLT3, RET, CSF1R	RTK signaling	1045	Y	0.03125	8	1.650024	0.815469	0.087379	-0.517846
GDSC1	281	13013429	753559	HCE-4	SIDM00052	ESCA	5	Sunitinib	PDGFR, KIT, VEGFR, FLT3, RET, CSF1R	RTK signaling	1045	Y	0.03125	8	1.500823	0.831134	0.124284	-0.608693
GDSC1	281	13014297	753563	IM-9	SIDM00632	MM	5	Sunitinib	PDGFR, KIT, VEGFR, FLT3, RET, CSF1R	RTK signaling	1045	Y	0.03125	8	4.129706	0.992041	0.027009	0.991996
GDSC1	281	13014642	753564	IST-SL1	SIDM00223	SCLC	5	Sunitinib	PDGFR, KIT, VEGFR, FLT3, RET, CSF1R	RTK signaling	1045	Y	0.03125	8	1.915691	0.854184	0.075919	-0.356086
GDSC1	281	13014969	753565	IST-SL2	SIDM00230	SCLC	5	Sunitinib	PDGFR, KIT, VEGFR, FLT3, RET, CSF1R	RTK signaling	1045	Y	0.03125	8	2.66441	0.906964	0.112509	0.099798
GDSC1	281	13017541	753577	LB1047-RCC	SIDM00187	KIRC	5	Sunitinib	PDGFR, KIT, VEGFR, FLT3, RET, CSF1R	RTK signaling	1045	Y	0.03125	8	0.338133	0.652216	0.153332	-1.316638
GDSC1	281	13017886	753578	LB2241-RCC	SIDM00186	KIRC	5	Sunitinib	PDGFR, KIT, VEGFR, FLT3, RET, CSF1R	RTK signaling	1045	Y	0.03125	8	3.004723	0.926494	0.142596	0.30701
GDSC1	281	13018232	753579	LB2518-MEL	SIDM00185	SKCM	5	Sunitinib	PDGFR, KIT, VEGFR, FLT3, RET, CSF1R	RTK signaling	1045	Y	0.03125	8	4.594846	0.984389	0.064996	1.275213
GDSC1	281	13018580	753581	LB373-MEL-D	SIDM00184	SKCM	5	Sunitinib	PDGFR, KIT, VEGFR, FLT3, RET, CSF1R	RTK signaling	1045	Y	0.03125	8	4.649492	0.983229	0.054575	1.308486
GDSC1	281	13018876	753582	LB647-SCLC	SIDM00183	SCLC	5	Sunitinib	PDGFR, KIT, VEGFR, FLT3, RET, CSF1R	RTK signaling	1045	Y	0.03125	8	3.287824	0.931391	0.097752	0.479386
GDSC1	281	13019225	753583	LB771-HNC	SIDM00182	HNSC	5	Sunitinib	PDGFR, KIT, VEGFR, FLT3, RET, CSF1R	RTK signaling	1045	Y	0.03125	8	4.44817	0.972575	0.094442	1.185904
GDSC1	281	13019571	753584	LB831-BLC	SIDM00181	BLCA	5	Sunitinib	PDGFR, KIT, VEGFR, FLT3, RET, CSF1R	RTK signaling	1045	Y	0.03125	8	1.843629	0.852991	0.156505	-0.399963
GDSC1	281	13019881	753585	LB996-RCC	SIDM00180	KIRC	5	Sunitinib	PDGFR, KIT, VEGFR, FLT3, RET, CSF1R	RTK signaling	1045	Y	0.03125	8	1.185932	0.765133	0.103305	-0.800426
GDSC1	281	13020524	753588	LU-134-A	SIDM00296	SCLC	5	Sunitinib	PDGFR, KIT, VEGFR, FLT3, RET, CSF1R	RTK signaling	1045	Y	0.03125	8	3.555946	0.946673	0.029744	0.642642
GDSC1	281	13020870	753589	LU-165	SIDM00292	SCLC	5	Sunitinib	PDGFR, KIT, VEGFR, FLT3, RET, CSF1R	RTK signaling	1045	Y	0.03125	8	5.074363	0.981164	0.056791	1.567184
GDSC1	281	13021213	753592	LXF-289	SIDM00339	LUAD	5	Sunitinib	PDGFR, KIT, VEGFR, FLT3, RET, CSF1R	RTK signaling	1045	Y	0.03125	8	1.144745	0.772593	0.098945	-0.825503
GDSC1	281	13021558	753594	MS-1	SIDM00245	SCLC	5	Sunitinib	PDGFR, KIT, VEGFR, FLT3, RET, CSF1R	RTK signaling	1045	Y	0.03125	8	1.25409	0.799219	0.092391	-0.758925
GDSC1	281	13021903	753595	MZ1-PC	SIDM00053	PAAD	5	Sunitinib	PDGFR, KIT, VEGFR, FLT3, RET, CSF1R	RTK signaling	1045	Y	0.03125	8	1.376995	0.782672	0.145805	-0.68409
GDSC1	281	13022247	753596	MZ7-mel	SIDM00516	SKCM	5	Sunitinib	PDGFR, KIT, VEGFR, FLT3, RET, CSF1R	RTK signaling	1045	Y	0.03125	8	2.09728	0.869379	0.139769	-0.245519
GDSC1	281	13022295	753597	NCI-H128	SIDM00650	SCLC	5	Sunitinib	PDGFR, KIT, VEGFR, FLT3, RET, CSF1R	RTK signaling	1045	Y	0.03125	8	3.929782	0.927862	0.102607	0.870265
GDSC1	281	13022641	753599	NCI-H1304	SIDM00648	SCLC	5	Sunitinib	PDGFR, KIT, VEGFR, FLT3, RET, CSF1R	RTK signaling	1045	Y	0.03125	8	2.668825	0.909923	0.061866	0.102487
GDSC1	281	13023519	753605	NCI-H510A	SIDM00927	SCLC	5	Sunitinib	PDGFR, KIT, VEGFR, FLT3, RET, CSF1R	RTK signaling	1045	Y	0.03125	8	2.711464	0.917006	0.024749	0.128449
GDSC1	281	13024644	753612	SK-MM-2	SIDM00391	MM	5	Sunitinib	PDGFR, KIT, VEGFR, FLT3, RET, CSF1R	RTK signaling	1045	Y	0.03125	8	2.988181	0.929826	0.129773	0.296938
GDSC1	281	13024991	753614	TE-15	SIDM00249	ESCA	5	Sunitinib	PDGFR, KIT, VEGFR, FLT3, RET, CSF1R	RTK signaling	1045	Y	0.03125	8	-0.538242	0.523008	0.086559	-1.85025
GDSC1	281	13025458	753616	BE2-M17	SIDM01229	NB	5	Sunitinib	PDGFR, KIT, VEGFR, FLT3, RET, CSF1R	RTK signaling	1045	Y	0.03125	8	3.503802	0.955893	0.041574	0.610892
GDSC1	281	13025806	753618	KELLY	SIDM01009	NB	5	Sunitinib	PDGFR, KIT, VEGFR, FLT3, RET, CSF1R	RTK signaling	1045	Y	0.03125	8	2.870538	0.94546	0.032017	0.225307
GDSC1	281	13026157	753620	SIMA	SIDM00395	NB	5	Sunitinib	PDGFR, KIT, VEGFR, FLT3, RET, CSF1R	RTK signaling	1045	Y	0.03125	8	4.500256	0.97943	0.023342	1.217618
GDSC1	281	13026511	753621	TE-1	SIDM00369	ESCA	5	Sunitinib	PDGFR, KIT, VEGFR, FLT3, RET, CSF1R	RTK signaling	1045	Y	0.03125	8	2.493909	0.88006	0.067809	-0.004017
GDSC1	281	13026857	753622	TE-10	SIDM00349	ESCA	5	Sunitinib	PDGFR, KIT, VEGFR, FLT3, RET, CSF1R	RTK signaling	1045	Y	0.03125	8	0.828172	0.726935	0.084689	-1.01826
GDSC1	281	13027209	753623	TE-8	SIDM00326	ESCA	5	Sunitinib	PDGFR, KIT, VEGFR, FLT3, RET, CSF1R	RTK signaling	1045	Y	0.03125	8	0.946323	0.734117	0.135479	-0.94632
GDSC1	281	13029348	905938	HL-60	SIDM00829	LAML	5	Sunitinib	PDGFR, KIT, VEGFR, FLT3, RET, CSF1R	RTK signaling	1045	Y	0.03125	8	2.422095	0.912593	0.137871	-0.047744
GDSC1	281	13030008	905940	K-562	SIDM00791	LCML	5	Sunitinib	PDGFR, KIT, VEGFR, FLT3, RET, CSF1R	RTK signaling	1045	Y	0.03125	8	2.237655	0.883265	0.109569	-0.160047
GDSC1	281	13030357	905941	NCI-H226	SIDM00139	LUSC	5	Sunitinib	PDGFR, KIT, VEGFR, FLT3, RET, CSF1R	RTK signaling	1045	Y	0.03125	8	4.017898	0.97713	0.01318	0.923918
GDSC1	281	13030695	905942	NCI-H23	SIDM00138	LUAD	5	Sunitinib	PDGFR, KIT, VEGFR, FLT3, RET, CSF1R	RTK signaling	1045	Y	0.03125	8	3.039811	0.947942	0.021933	0.328375
GDSC1	281	13032497	905948	A498	SIDM00124	KIRC	5	Sunitinib	PDGFR, KIT, VEGFR, FLT3, RET, CSF1R	RTK signaling	1045	Y	0.03125	8	5.919782	0.976436	0.036228	2.081947
GDSC1	281	13033403	905952	CCRF-CEM	SIDM00121	ALL	5	Sunitinib	PDGFR, KIT, VEGFR, FLT3, RET, CSF1R	RTK signaling	1045	Y	0.03125	8	1.91709	0.870502	0.120087	-0.355234
GDSC1	281	13034059	905955	SK-MEL-2	SIDM00082	SKCM	5	Sunitinib	PDGFR, KIT, VEGFR, FLT3, RET, CSF1R	RTK signaling	1045	Y	0.03125	8	4.014223	0.970985	0.068553	0.92168
GDSC1	281	13035010	905958	MOLT-4	SIDM00145	ALL	5	Sunitinib	PDGFR, KIT, VEGFR, FLT3, RET, CSF1R	RTK signaling	1045	Y	0.03125	8	1.257324	0.81391	0.020304	-0.756956
GDSC1	281	13036853	905964	RPMI-8226	SIDM00087	MM	5	Sunitinib	PDGFR, KIT, VEGFR, FLT3, RET, CSF1R	RTK signaling	1045	Y	0.03125	8	1.851826	0.865701	0.033276	-0.394972
GDSC1	281	13037203	905965	SR	SIDM00096	UNCLASSIFIED	5	Sunitinib	PDGFR, KIT, VEGFR, FLT3, RET, CSF1R	RTK signaling	1045	Y	0.03125	8	0.475169	0.690816	0.097893	-1.233199
GDSC1	281	13037549	905967	NCI-H322M	SIDM00117	LUAD	5	Sunitinib	PDGFR, KIT, VEGFR, FLT3, RET, CSF1R	RTK signaling	1045	Y	0.03125	8	4.113233	0.942232	0.020401	0.981966
GDSC1	281	13038325	905970	EKVX	SIDM00119	LUAD	5	Sunitinib	PDGFR, KIT, VEGFR, FLT3, RET, CSF1R	RTK signaling	1045	Y	0.03125	8	6.336579	0.971164	0.048655	2.335728
GDSC1	281	13038997	905972	HOP-62	SIDM00133	LUAD	5	Sunitinib	PDGFR, KIT, VEGFR, FLT3, RET, CSF1R	RTK signaling	1045	Y	0.03125	8	1.500414	0.813304	0.064434	-0.608942
GDSC1	281	13039586	905974	LOXIMVI	SIDM00149	SKCM	5	Sunitinib	PDGFR, KIT, VEGFR, FLT3, RET, CSF1R	RTK signaling	1045	Y	0.03125	8	2.267092	0.892529	0.072253	-0.142123
GDSC1	281	13040540	905977	UACC-257	SIDM00108	SKCM	5	Sunitinib	PDGFR, KIT, VEGFR, FLT3, RET, CSF1R	RTK signaling	1045	Y	0.03125	8	2.041152	0.851565	0.192008	-0.279695
GDSC1	281	13040883	905978	RXF393	SIDM00086	KIRC	5	Sunitinib	PDGFR, KIT, VEGFR, FLT3, RET, CSF1R	RTK signaling	1045	Y	0.03125	8	1.808533	0.797597	0.100099	-0.421332
GDSC1	281	13041516	905980	TK10	SIDM00113	KIRC	5	Sunitinib	PDGFR, KIT, VEGFR, FLT3, RET, CSF1R	RTK signaling	1045	Y	0.03125	8	2.034655	0.846688	0.126883	-0.28365
GDSC1	281	13042159	905982	SNB75	SIDM00095	GBM	5	Sunitinib	PDGFR, KIT, VEGFR, FLT3, RET, CSF1R	RTK signaling	1045	Y	0.03125	8	3.434811	0.922637	0.241765	0.568885
GDSC1	281	13042800	905984	SF539	SIDM00083	LGG	5	Sunitinib	PDGFR, KIT, VEGFR, FLT3, RET, CSF1R	RTK signaling	1045	Y	0.03125	8	1.342132	0.817173	0.195754	-0.705318
GDSC1	281	13043460	905986	SF268	SIDM00085	GBM	5	Sunitinib	PDGFR, KIT, VEGFR, FLT3, RET, CSF1R	RTK signaling	1045	Y	0.03125	8	1.318458	0.785996	0.06594	-0.719732
GDSC1	281	13043812	905989	KM12	SIDM00150	COREAD	5	Sunitinib	PDGFR, KIT, VEGFR, FLT3, RET, CSF1R	RTK signaling	1045	Y	0.03125	8	-0.828246	0.479621	0.105412	-2.026829
GDSC1	281	13044163	905990	OVCAR-4	SIDM00092	OV	5	Sunitinib	PDGFR, KIT, VEGFR, FLT3, RET, CSF1R	RTK signaling	1045	Y	0.03125	8	2.369164	0.846518	0.042689	-0.079973
GDSC1	281	13045428	906746	Becker	SIDM00490	GBM	5	Sunitinib	PDGFR, KIT, VEGFR, FLT3, RET, CSF1R	RTK signaling	1045	Y	0.03125	8	4.837565	0.983469	0.041093	1.423001
GDSC1	281	13045775	906763	BE-13	SIDM01245	ALL	5	Sunitinib	PDGFR, KIT, VEGFR, FLT3, RET, CSF1R	RTK signaling	1045	Y	0.03125	8	1.298119	0.792873	0.08744	-0.732116
GDSC1	281	13046121	906765	ARH-77	SIDM00900	MM	5	Sunitinib	PDGFR, KIT, VEGFR, FLT3, RET, CSF1R	RTK signaling	1045	Y	0.03125	8	1.994883	0.87733	0.017635	-0.307867
GDSC1	281	13047613	906794	A253	SIDM00796	UNCLASSIFIED	5	Sunitinib	PDGFR, KIT, VEGFR, FLT3, RET, CSF1R	RTK signaling	1045	Y	0.03125	8	4.262654	0.978038	0.058545	1.072946
GDSC1	281	13048883	906800	697	SIDM01076	UNCLASSIFIED	5	Sunitinib	PDGFR, KIT, VEGFR, FLT3, RET, CSF1R	RTK signaling	1045	Y	0.03125	8	-0.443799	0.542957	0.055506	-1.792745
GDSC1	281	13050282	906808	COR-L88	SIDM00506	SCLC	5	Sunitinib	PDGFR, KIT, VEGFR, FLT3, RET, CSF1R	RTK signaling	1045	Y	0.03125	8	3.75336	0.936488	0.070289	0.762844
GDSC1	281	13050628	906812	COLO-824	SIDM00954	BRCA	5	Sunitinib	PDGFR, KIT, VEGFR, FLT3, RET, CSF1R	RTK signaling	1045	Y	0.03125	8	3.688375	0.960771	0.051133	0.723276
GDSC1	281	13050973	906813	COLO-800	SIDM00515	SKCM	5	Sunitinib	PDGFR, KIT, VEGFR, FLT3, RET, CSF1R	RTK signaling	1045	Y	0.03125	8	4.408633	0.986235	0.027587	1.16183
GDSC1	281	13054749	906831	Daudi	SIDM00845	UNCLASSIFIED	5	Sunitinib	PDGFR, KIT, VEGFR, FLT3, RET, CSF1R	RTK signaling	1045	Y	0.03125	8	1.519593	0.834631	0.055481	-0.597264
GDSC1	281	13055090	906832	DB	SIDM00886	DLBC	5	Sunitinib	PDGFR, KIT, VEGFR, FLT3, RET, CSF1R	RTK signaling	1045	Y	0.03125	8	4.742936	0.971716	0.028456	1.365383
GDSC1	281	13055737	906834	D-283MED	SIDM00888	MB	5	Sunitinib	PDGFR, KIT, VEGFR, FLT3, RET, CSF1R	RTK signaling	1045	Y	0.03125	8	2.173777	0.899859	0.049105	-0.198941
GDSC1	281	13056389	906836	DEL	SIDM00949	UNCLASSIFIED	5	Sunitinib	PDGFR, KIT, VEGFR, FLT3, RET, CSF1R	RTK signaling	1045	Y	0.03125	8	0.642727	0.725623	0.06231	-1.131175
GDSC1	281	13057046	906838	DG-75	SIDM00948	UNCLASSIFIED	5	Sunitinib	PDGFR, KIT, VEGFR, FLT3, RET, CSF1R	RTK signaling	1045	Y	0.03125	8	2.001683	0.862955	0.037384	-0.303727
GDSC1	281	13057678	906841	DJM-1	SIDM00281	UNCLASSIFIED	5	Sunitinib	PDGFR, KIT, VEGFR, FLT3, RET, CSF1R	RTK signaling	1045	Y	0.03125	8	3.715698	0.969223	0.046655	0.739913
GDSC1	281	13057855	906842	DOHH-2	SIDM00981	DLBC	5	Sunitinib	PDGFR, KIT, VEGFR, FLT3, RET, CSF1R	RTK signaling	1045	Y	0.03125	8	0.581839	0.708788	0.082113	-1.168249
GDSC1	281	13058490	906844	DU-4475	SIDM01001	BRCA	5	Sunitinib	PDGFR, KIT, VEGFR, FLT3, RET, CSF1R	RTK signaling	1045	Y	0.03125	8	1.474415	0.835479	0.097067	-0.624772
GDSC1	281	13058833	906846	EB2	SIDM00863	UNCLASSIFIED	5	Sunitinib	PDGFR, KIT, VEGFR, FLT3, RET, CSF1R	RTK signaling	1045	Y	0.03125	8	3.667288	0.979652	0.06068	0.710436
GDSC1	281	13059176	906847	EB-3	SIDM00793	UNCLASSIFIED	5	Sunitinib	PDGFR, KIT, VEGFR, FLT3, RET, CSF1R	RTK signaling	1045	Y	0.03125	8	2.188441	0.865929	0.081832	-0.190012
GDSC1	281	13060678	906854	EHEB	SIDM01049	CLL	5	Sunitinib	PDGFR, KIT, VEGFR, FLT3, RET, CSF1R	RTK signaling	1045	Y	0.03125	8	3.534617	0.924326	0.033097	0.629655
GDSC1	281	13061018	906855	EM-2	SIDM01047	LCML	5	Sunitinib	PDGFR, KIT, VEGFR, FLT3, RET, CSF1R	RTK signaling	1045	Y	0.03125	8	2.262849	0.867873	0.056664	-0.144706
GDSC1	281	13061361	906856	EoL-1-cell	SIDM00277	UNCLASSIFIED	5	Sunitinib	PDGFR, KIT, VEGFR, FLT3, RET, CSF1R	RTK signaling	1045	Y	0.03125	8	-5.020028	0.027807	0.04515	-4.579144
GDSC1	281	13061714	906861	ETK-1	SIDM00276	UNCLASSIFIED	5	Sunitinib	PDGFR, KIT, VEGFR, FLT3, RET, CSF1R	RTK signaling	1045	Y	0.03125	8	0.186712	0.633972	0.063679	-1.408836
GDSC1	281	13062062	906862	EVSA-T	SIDM01042	BRCA	5	Sunitinib	PDGFR, KIT, VEGFR, FLT3, RET, CSF1R	RTK signaling	1045	Y	0.03125	8	1.936332	0.878368	0.087389	-0.343518
GDSC1	281	13063513	906869	GCIY	SIDM00274	STAD	5	Sunitinib	PDGFR, KIT, VEGFR, FLT3, RET, CSF1R	RTK signaling	1045	Y	0.03125	8	4.642825	0.979939	0.034584	1.304427
GDSC1	281	13064203	906871	GI-1	SIDM00273	LGG	5	Sunitinib	PDGFR, KIT, VEGFR, FLT3, RET, CSF1R	RTK signaling	1045	Y	0.03125	8	1.706433	0.852521	0.190585	-0.4835
GDSC1	281	13064555	906872	GI-ME-N	SIDM00227	NB	5	Sunitinib	PDGFR, KIT, VEGFR, FLT3, RET, CSF1R	RTK signaling	1045	Y	0.03125	8	4.97297	0.976313	0.070994	1.505447
GDSC1	281	13065186	906875	GOTO	SIDM00544	NB	5	Sunitinib	PDGFR, KIT, VEGFR, FLT3, RET, CSF1R	RTK signaling	1045	Y	0.03125	8	2.749836	0.903071	0.076484	0.151813
GDSC1	281	13065535	906877	GR-ST	SIDM01259	ALL	5	Sunitinib	PDGFR, KIT, VEGFR, FLT3, RET, CSF1R	RTK signaling	1045	Y	0.03125	8	2.735678	0.884807	0.03785	0.143192
GDSC1	281	13066781	907043	H9	SIDM01251	UNCLASSIFIED	5	Sunitinib	PDGFR, KIT, VEGFR, FLT3, RET, CSF1R	RTK signaling	1045	Y	0.03125	8	0.799197	0.734557	0.052954	-1.035902
GDSC1	281	13067125	907044	HC-1	SIDM01073	UNCLASSIFIED	5	Sunitinib	PDGFR, KIT, VEGFR, FLT3, RET, CSF1R	RTK signaling	1045	Y	0.03125	8	1.564757	0.829002	0.048633	-0.569765
GDSC1	281	13068671	907050	HD-MY-Z	SIDM01063	UNCLASSIFIED	5	Sunitinib	PDGFR, KIT, VEGFR, FLT3, RET, CSF1R	RTK signaling	1045	Y	0.03125	8	1.783807	0.85287	0.040968	-0.436388
GDSC1	281	13069329	907053	HEL	SIDM00594	LAML	5	Sunitinib	PDGFR, KIT, VEGFR, FLT3, RET, CSF1R	RTK signaling	1045	Y	0.03125	8	1.226371	0.811517	0.062424	-0.775803
GDSC1	281	13069960	907056	HH	SIDM00671	UNCLASSIFIED	5	Sunitinib	PDGFR, KIT, VEGFR, FLT3, RET, CSF1R	RTK signaling	1045	Y	0.03125	8	1.9197	0.819564	0.084539	-0.353644
GDSC1	281	13072063	907063	HT	SIDM00661	DLBC	5	Sunitinib	PDGFR, KIT, VEGFR, FLT3, RET, CSF1R	RTK signaling	1045	Y	0.03125	8	3.569987	0.969411	0.032149	0.651191
GDSC1	281	13073310	907067	HT-144	SIDM00695	SKCM	5	Sunitinib	PDGFR, KIT, VEGFR, FLT3, RET, CSF1R	RTK signaling	1045	Y	0.03125	8	1.79187	0.824772	0.180611	-0.431479
GDSC1	281	13074881	907073	HuTu-80	SIDM00694	UNCLASSIFIED	5	Sunitinib	PDGFR, KIT, VEGFR, FLT3, RET, CSF1R	RTK signaling	1045	Y	0.03125	8	1.636023	0.865609	0.08199	-0.526372
GDSC1	281	13075514	907170	IMR-5	SIDM01206	NB	5	Sunitinib	PDGFR, KIT, VEGFR, FLT3, RET, CSF1R	RTK signaling	1045	Y	0.03125	8	2.236283	0.909678	0.037281	-0.160882
GDSC1	281	13076169	907172	IST-MEL1	SIDM00225	SKCM	5	Sunitinib	PDGFR, KIT, VEGFR, FLT3, RET, CSF1R	RTK signaling	1045	Y	0.03125	8	1.505708	0.794108	0.104224	-0.605719
GDSC1	281	13076512	907173	IST-MES1	SIDM00224	MESO	5	Sunitinib	PDGFR, KIT, VEGFR, FLT3, RET, CSF1R	RTK signaling	1045	Y	0.03125	8	2.696944	0.914225	0.056147	0.119608
GDSC1	281	13076858	907175	JAR	SIDM01039	UNCLASSIFIED	5	Sunitinib	PDGFR, KIT, VEGFR, FLT3, RET, CSF1R	RTK signaling	1045	Y	0.03125	8	1.039302	0.766003	0.068896	-0.889707
GDSC1	281	13077508	907268	JiyoyeP-2003	SIDM00808	UNCLASSIFIED	5	Sunitinib	PDGFR, KIT, VEGFR, FLT3, RET, CSF1R	RTK signaling	1045	Y	0.03125	8	2.624456	0.941443	0.057099	0.075471
GDSC1	281	13077854	907269	JVM-2	SIDM01013	CLL	5	Sunitinib	PDGFR, KIT, VEGFR, FLT3, RET, CSF1R	RTK signaling	1045	Y	0.03125	8	4.649457	0.953245	0.063471	1.308464
GDSC1	281	13078198	907270	JVM-3	SIDM01012	CLL	5	Sunitinib	PDGFR, KIT, VEGFR, FLT3, RET, CSF1R	RTK signaling	1045	Y	0.03125	8	5.081641	0.987138	0.020962	1.571615
GDSC1	281	13078539	907271	KALS-1	SIDM00613	LGG	5	Sunitinib	PDGFR, KIT, VEGFR, FLT3, RET, CSF1R	RTK signaling	1045	Y	0.03125	8	2.855149	0.880851	0.097786	0.215937
GDSC1	281	13078885	907272	KARPAS-45	SIDM01007	ALL	5	Sunitinib	PDGFR, KIT, VEGFR, FLT3, RET, CSF1R	RTK signaling	1045	Y	0.03125	8	0.721021	0.734263	0.102467	-1.083503
GDSC1	281	13079228	907273	KARPAS-299	SIDM01010	UNCLASSIFIED	5	Sunitinib	PDGFR, KIT, VEGFR, FLT3, RET, CSF1R	RTK signaling	1045	Y	0.03125	8	0.80053	0.740496	0.048915	-1.035091
GDSC1	281	13079569	907274	KARPAS-422	SIDM01008	DLBC	5	Sunitinib	PDGFR, KIT, VEGFR, FLT3, RET, CSF1R	RTK signaling	1045	Y	0.03125	8	1.682038	0.819048	0.15959	-0.498354
GDSC1	281	13079784	907275	KASUMI-1	SIDM01005	LAML	5	Sunitinib	PDGFR, KIT, VEGFR, FLT3, RET, CSF1R	RTK signaling	1045	Y	0.03125	8	3.570941	0.958557	0.023809	0.651772
GDSC1	281	13080307	907277	KE-37	SIDM01003	ALL	5	Sunitinib	PDGFR, KIT, VEGFR, FLT3, RET, CSF1R	RTK signaling	1045	Y	0.03125	8	1.338311	0.842147	0.099304	-0.707644
GDSC1	281	13080635	907278	KG-1	SIDM00785	LAML	5	Sunitinib	PDGFR, KIT, VEGFR, FLT3, RET, CSF1R	RTK signaling	1045	Y	0.03125	8	1.849134	0.864156	0.065103	-0.396612
GDSC1	281	13080987	907279	KINGS-1	SIDM00612	LGG	5	Sunitinib	PDGFR, KIT, VEGFR, FLT3, RET, CSF1R	RTK signaling	1045	Y	0.03125	8	3.469837	0.925934	0.172036	0.590211
GDSC1	281	13081333	907280	KMOE-2	SIDM01019	LAML	5	Sunitinib	PDGFR, KIT, VEGFR, FLT3, RET, CSF1R	RTK signaling	1045	Y	0.03125	8	1.586886	0.835055	0.076708	-0.55629
GDSC1	281	13081576	907281	KMS-12-BM	SIDM01020	MM	5	Sunitinib	PDGFR, KIT, VEGFR, FLT3, RET, CSF1R	RTK signaling	1045	Y	0.03125	8	1.378173	0.834751	0.020664	-0.683373
GDSC1	281	13081928	907282	KNS-42	SIDM00607	LGG	5	Sunitinib	PDGFR, KIT, VEGFR, FLT3, RET, CSF1R	RTK signaling	1045	Y	0.03125	8	4.485533	0.974989	0.029818	1.208654
GDSC1	281	13083436	907290	H-EMC-SS	SIDM00535	UNCLASSIFIED	5	Sunitinib	PDGFR, KIT, VEGFR, FLT3, RET, CSF1R	RTK signaling	1045	Y	0.03125	8	1.34724	0.769186	0.092069	-0.702207
GDSC1	281	13084988	907300	KY821	SIDM00553	LAML	5	Sunitinib	PDGFR, KIT, VEGFR, FLT3, RET, CSF1R	RTK signaling	1045	Y	0.03125	8	1.263819	0.795229	0.053506	-0.753001
GDSC1	281	13085333	907311	KU812	SIDM00308	LCML	5	Sunitinib	PDGFR, KIT, VEGFR, FLT3, RET, CSF1R	RTK signaling	1045	Y	0.03125	8	1.417634	0.814135	0.106395	-0.659345
GDSC1	281	13085983	907313	KS-1	SIDM00555	GBM	5	Sunitinib	PDGFR, KIT, VEGFR, FLT3, RET, CSF1R	RTK signaling	1045	Y	0.03125	8	0.616356	0.677851	0.136817	-1.147232
GDSC1	281	13086328	907314	KP-N-YN	SIDM00556	NB	5	Sunitinib	PDGFR, KIT, VEGFR, FLT3, RET, CSF1R	RTK signaling	1045	Y	0.03125	8	3.078725	0.91308	0.080592	0.352069
GDSC1	281	13088189	907322	L-428	SIDM00327	UNCLASSIFIED	5	Sunitinib	PDGFR, KIT, VEGFR, FLT3, RET, CSF1R	RTK signaling	1045	Y	0.03125	8	2.355987	0.918087	0.044871	-0.087996
GDSC1	281	13088534	907323	L-540	SIDM00329	UNCLASSIFIED	5	Sunitinib	PDGFR, KIT, VEGFR, FLT3, RET, CSF1R	RTK signaling	1045	Y	0.03125	8	1.597476	0.835948	0.153252	-0.549842
GDSC1	281	13088880	907783	LAMA-84	SIDM00346	LCML	5	Sunitinib	PDGFR, KIT, VEGFR, FLT3, RET, CSF1R	RTK signaling	1045	Y	0.03125	8	1.03232	0.75609	0.041282	-0.893957
GDSC1	281	13089219	907786	LC-2-ad	SIDM00297	LUAD	5	Sunitinib	PDGFR, KIT, VEGFR, FLT3, RET, CSF1R	RTK signaling	1045	Y	0.03125	8	0.025559	0.612509	0.112368	-1.50696
GDSC1	281	13089566	907787	LC4-1	SIDM00549	ALL	5	Sunitinib	PDGFR, KIT, VEGFR, FLT3, RET, CSF1R	RTK signaling	1045	Y	0.03125	8	1.805802	0.830397	0.06722	-0.422995
GDSC1	281	13089912	907788	LNCaP-Clone-FGC	SIDM00683	PRAD	5	Sunitinib	PDGFR, KIT, VEGFR, FLT3, RET, CSF1R	RTK signaling	1045	Y	0.03125	8	4.244219	0.970535	0.046157	1.061721
GDSC1	281	13090259	907789	LOUCY	SIDM00342	ALL	5	Sunitinib	PDGFR, KIT, VEGFR, FLT3, RET, CSF1R	RTK signaling	1045	Y	0.03125	8	2.269512	0.932484	0.07423	-0.140649
GDSC1	281	13090917	907791	LP-1	SIDM00340	MM	5	Sunitinib	PDGFR, KIT, VEGFR, FLT3, RET, CSF1R	RTK signaling	1045	Y	0.03125	8	2.357057	0.932726	0.037875	-0.087344
GDSC1	281	13091271	907792	LS-123	SIDM00776	COREAD	5	Sunitinib	PDGFR, KIT, VEGFR, FLT3, RET, CSF1R	RTK signaling	1045	Y	0.03125	8	2.465792	0.856671	0.05307	-0.021138
GDSC1	281	13091619	907794	LS-411N	SIDM00660	COREAD	5	Sunitinib	PDGFR, KIT, VEGFR, FLT3, RET, CSF1R	RTK signaling	1045	Y	0.03125	8	2.33329	0.868933	0.20598	-0.101816
GDSC1	281	13091973	907795	LS-513	SIDM00677	COREAD	5	Sunitinib	PDGFR, KIT, VEGFR, FLT3, RET, CSF1R	RTK signaling	1045	Y	0.03125	8	3.458912	0.948995	0.023827	0.583559
GDSC1	281	13092595	907799	MC116	SIDM00637	DLBC	5	Sunitinib	PDGFR, KIT, VEGFR, FLT3, RET, CSF1R	RTK signaling	1045	Y	0.03125	8	1.580955	0.895784	0.017606	-0.559902
GDSC1	281	13094880	908126	MEG-01	SIDM00526	LCML	5	Sunitinib	PDGFR, KIT, VEGFR, FLT3, RET, CSF1R	RTK signaling	1045	Y	0.03125	8	1.876965	0.851318	0.215058	-0.379665
GDSC1	281	13097076	908135	MHH-NB-11	SIDM00387	NB	5	Sunitinib	PDGFR, KIT, VEGFR, FLT3, RET, CSF1R	RTK signaling	1045	Y	0.03125	8	2.744734	0.906591	0.043719	0.148707
GDSC1	281	13097419	908136	MHH-PREB-1	SIDM00388	UNCLASSIFIED	5	Sunitinib	PDGFR, KIT, VEGFR, FLT3, RET, CSF1R	RTK signaling	1045	Y	0.03125	8	1.767706	0.862135	0.035771	-0.446192
GDSC1	281	13098334	908141	ML-2	SIDM00441	LAML	5	Sunitinib	PDGFR, KIT, VEGFR, FLT3, RET, CSF1R	RTK signaling	1045	Y	0.03125	8	0.945211	0.758698	0.045064	-0.946997
GDSC1	281	13098685	908142	MLMA	SIDM00561	UNCLASSIFIED	5	Sunitinib	PDGFR, KIT, VEGFR, FLT3, RET, CSF1R	RTK signaling	1045	Y	0.03125	8	2.614068	0.91838	0.049715	0.069146
GDSC1	281	13099035	908143	MN-60	SIDM00438	UNCLASSIFIED	5	Sunitinib	PDGFR, KIT, VEGFR, FLT3, RET, CSF1R	RTK signaling	1045	Y	0.03125	8	2.641202	0.899293	0.079305	0.085668
GDSC1	281	13100407	908148	MONO-MAC-6	SIDM01023	LAML	5	Sunitinib	PDGFR, KIT, VEGFR, FLT3, RET, CSF1R	RTK signaling	1045	Y	0.03125	8	-2.910429	0.197928	0.10107	-3.29464
GDSC1	281	13100758	908149	Mo-T	SIDM00623	UNCLASSIFIED	5	Sunitinib	PDGFR, KIT, VEGFR, FLT3, RET, CSF1R	RTK signaling	1045	Y	0.03125	8	5.022715	0.983447	0.038255	1.535736
GDSC1	281	13101102	908150	MPP-89	SIDM00222	MESO	5	Sunitinib	PDGFR, KIT, VEGFR, FLT3, RET, CSF1R	RTK signaling	1045	Y	0.03125	8	3.05853	0.911271	0.177385	0.339773
GDSC1	281	13101446	908151	MRK-nu-1	SIDM00562	BRCA	5	Sunitinib	PDGFR, KIT, VEGFR, FLT3, RET, CSF1R	RTK signaling	1045	Y	0.03125	8	3.297894	0.942914	0.124269	0.485518
GDSC1	281	13101774	908152	MSTO-211H	SIDM00640	MESO	5	Sunitinib	PDGFR, KIT, VEGFR, FLT3, RET, CSF1R	RTK signaling	1045	Y	0.03125	8	2.590629	0.931132	0.045044	0.054874
GDSC1	281	13102117	908156	MV-4-11	SIDM00657	UNCLASSIFIED	5	Sunitinib	PDGFR, KIT, VEGFR, FLT3, RET, CSF1R	RTK signaling	1045	Y	0.03125	8	-4.475797	0.039298	0.049108	-4.24777
GDSC1	281	13102463	908158	NALM-6	SIDM00429	UNCLASSIFIED	5	Sunitinib	PDGFR, KIT, VEGFR, FLT3, RET, CSF1R	RTK signaling	1045	Y	0.03125	8	1.055284	0.786372	0.031531	-0.879975
GDSC1	281	13102774	908159	NAMALWA	SIDM00641	UNCLASSIFIED	5	Sunitinib	PDGFR, KIT, VEGFR, FLT3, RET, CSF1R	RTK signaling	1045	Y	0.03125	8	0.795529	0.74798	0.048998	-1.038136
GDSC1	281	13103086	908440	NB69	SIDM00244	NB	5	Sunitinib	PDGFR, KIT, VEGFR, FLT3, RET, CSF1R	RTK signaling	1045	Y	0.03125	8	2.956605	0.953149	0.077906	0.277712
GDSC1	281	13103877	908444	SNU-1	SIDM01146	STAD	5	Sunitinib	PDGFR, KIT, VEGFR, FLT3, RET, CSF1R	RTK signaling	1045	Y	0.03125	8	1.871524	0.825892	0.145349	-0.382978
GDSC1	281	13104229	908445	SNU-5	SIDM01144	STAD	5	Sunitinib	PDGFR, KIT, VEGFR, FLT3, RET, CSF1R	RTK signaling	1045	Y	0.03125	8	5.17789	0.984419	0.02883	1.63022
GDSC1	281	13104571	908446	SNU-16	SIDM01145	STAD	5	Sunitinib	PDGFR, KIT, VEGFR, FLT3, RET, CSF1R	RTK signaling	1045	Y	0.03125	8	1.011512	0.749816	0.115457	-0.906627
GDSC1	281	13104906	908447	NH-12	SIDM00577	NB	5	Sunitinib	PDGFR, KIT, VEGFR, FLT3, RET, CSF1R	RTK signaling	1045	Y	0.03125	8	3.895456	0.963572	0.03732	0.849365
GDSC1	281	13105248	908448	NKM-1	SIDM00576	LAML	5	Sunitinib	PDGFR, KIT, VEGFR, FLT3, RET, CSF1R	RTK signaling	1045	Y	0.03125	8	-2.057882	0.303283	0.063883	-2.775537
GDSC1	281	13105597	908449	NMC-G1	SIDM00575	LGG	5	Sunitinib	PDGFR, KIT, VEGFR, FLT3, RET, CSF1R	RTK signaling	1045	Y	0.03125	8	2.934831	0.908111	0.087418	0.264454
GDSC1	281	13105946	908450	no-11	SIDM00573	LGG	5	Sunitinib	PDGFR, KIT, VEGFR, FLT3, RET, CSF1R	RTK signaling	1045	Y	0.03125	8	2.369859	0.8636	0.130826	-0.079549
GDSC1	281	13106296	908451	NOMO-1	SIDM00580	LAML	5	Sunitinib	PDGFR, KIT, VEGFR, FLT3, RET, CSF1R	RTK signaling	1045	Y	0.03125	8	1.27546	0.768734	0.056051	-0.745913
GDSC1	281	13106646	908452	no-10	SIDM00574	LGG	5	Sunitinib	PDGFR, KIT, VEGFR, FLT3, RET, CSF1R	RTK signaling	1045	Y	0.03125	8	2.610178	0.892899	0.113585	0.066777
GDSC1	281	13106992	908454	NTERA-2-cl-D1	SIDM01203	UNCLASSIFIED	5	Sunitinib	PDGFR, KIT, VEGFR, FLT3, RET, CSF1R	RTK signaling	1045	Y	0.03125	8	1.525242	0.827354	0.154865	-0.593825
GDSC1	281	13107642	908457	NCI-H747	SIDM00778	COREAD	5	Sunitinib	PDGFR, KIT, VEGFR, FLT3, RET, CSF1R	RTK signaling	1045	Y	0.03125	8	1.853426	0.821467	0.16342	-0.393998
GDSC1	281	13107992	908458	NCI-H716	SIDM00779	COREAD	5	Sunitinib	PDGFR, KIT, VEGFR, FLT3, RET, CSF1R	RTK signaling	1045	Y	0.03125	8	3.649534	0.948742	0.02386	0.699626
GDSC1	281	13109997	908467	NCI-H1155	SIDM00651	UNCLASSIFIED	5	Sunitinib	PDGFR, KIT, VEGFR, FLT3, RET, CSF1R	RTK signaling	1045	Y	0.03125	8	3.835651	0.982391	0.017717	0.81295
GDSC1	281	13110525	908469	NCI-H1436	SIDM00697	SCLC	5	Sunitinib	PDGFR, KIT, VEGFR, FLT3, RET, CSF1R	RTK signaling	1045	Y	0.03125	8	5.124814	0.983537	0.030128	1.597903
GDSC1	281	13111167	908471	NCI-H1581	SIDM00748	UNCLASSIFIED	5	Sunitinib	PDGFR, KIT, VEGFR, FLT3, RET, CSF1R	RTK signaling	1045	Y	0.03125	8	2.332694	0.909774	0.043643	-0.102179
GDSC1	281	13111809	908473	NCI-H1666	SIDM00743	LUAD	5	Sunitinib	PDGFR, KIT, VEGFR, FLT3, RET, CSF1R	RTK signaling	1045	Y	0.03125	8	4.905584	0.981224	0.021759	1.464417
GDSC1	281	13113070	908480	NCI-H2081	SIDM00710	SCLC	5	Sunitinib	PDGFR, KIT, VEGFR, FLT3, RET, CSF1R	RTK signaling	1045	Y	0.03125	8	4.305732	0.977653	0.026013	1.099175
GDSC1	281	13113277	908481	NCI-H2196	SIDM00731	SCLC	5	Sunitinib	PDGFR, KIT, VEGFR, FLT3, RET, CSF1R	RTK signaling	1045	Y	0.03125	8	3.783977	0.96328	0.032843	0.781486
GDSC1	281	13113626	908483	NCI-H524	SIDM01129	SCLC	5	Sunitinib	PDGFR, KIT, VEGFR, FLT3, RET, CSF1R	RTK signaling	1045	Y	0.03125	8	3.647577	0.973388	0.027208	0.698434
GDSC1	281	13113792	909194	NCI-H748	SIDM01117	SCLC	5	Sunitinib	PDGFR, KIT, VEGFR, FLT3, RET, CSF1R	RTK signaling	1045	Y	0.03125	8	4.886157	0.976066	0.062698	1.452588
GDSC1	281	13114135	909248	ONS-76	SIDM00567	MB	5	Sunitinib	PDGFR, KIT, VEGFR, FLT3, RET, CSF1R	RTK signaling	1045	Y	0.03125	8	2.313538	0.885768	0.035309	-0.113843
GDSC1	281	13114481	909249	OPM-2	SIDM00457	MM	5	Sunitinib	PDGFR, KIT, VEGFR, FLT3, RET, CSF1R	RTK signaling	1045	Y	0.03125	8	1.157912	0.802832	0.059119	-0.817486
GDSC1	281	13114825	909250	OS-RC-2	SIDM00239	KIRC	5	Sunitinib	PDGFR, KIT, VEGFR, FLT3, RET, CSF1R	RTK signaling	1045	Y	0.03125	8	1.706974	0.793315	0.060765	-0.48317
GDSC1	281	13115472	909252	P30-OHK	SIDM00364	ALL	5	Sunitinib	PDGFR, KIT, VEGFR, FLT3, RET, CSF1R	RTK signaling	1045	Y	0.03125	8	2.752631	0.957404	0.073867	0.153515
GDSC1	281	13115815	909253	P31-FUJ	SIDM00363	LAML	5	Sunitinib	PDGFR, KIT, VEGFR, FLT3, RET, CSF1R	RTK signaling	1045	Y	0.03125	8	3.771832	0.993078	0.042298	0.774092
GDSC1	281	13116389	909256	OCUB-M	SIDM00241	BRCA	5	Sunitinib	PDGFR, KIT, VEGFR, FLT3, RET, CSF1R	RTK signaling	1045	Y	0.03125	8	1.961102	0.888726	0.059119	-0.328436
GDSC1	281	13117036	909260	PF-382	SIDM00451	ALL	5	Sunitinib	PDGFR, KIT, VEGFR, FLT3, RET, CSF1R	RTK signaling	1045	Y	0.03125	8	1.037998	0.771855	0.083554	-0.8905
GDSC1	281	13117379	909262	Raji	SIDM00844	UNCLASSIFIED	5	Sunitinib	PDGFR, KIT, VEGFR, FLT3, RET, CSF1R	RTK signaling	1045	Y	0.03125	8	3.183656	0.956505	0.039841	0.41596
GDSC1	281	13118334	909696	REH	SIDM00447	UNCLASSIFIED	5	Sunitinib	PDGFR, KIT, VEGFR, FLT3, RET, CSF1R	RTK signaling	1045	Y	0.03125	8	2.489426	0.918579	0.078472	-0.006747
GDSC1	281	13118677	909697	RF-48	SIDM01092	STAD	5	Sunitinib	PDGFR, KIT, VEGFR, FLT3, RET, CSF1R	RTK signaling	1045	Y	0.03125	8	3.381089	0.935005	0.128887	0.536174
GDSC1	281	13119029	909698	RKO	SIDM01090	COREAD	5	Sunitinib	PDGFR, KIT, VEGFR, FLT3, RET, CSF1R	RTK signaling	1045	Y	0.03125	8	1.942614	0.875213	0.118299	-0.339693
GDSC1	281	13119840	909701	RPMI-6666	SIDM00813	UNCLASSIFIED	5	Sunitinib	PDGFR, KIT, VEGFR, FLT3, RET, CSF1R	RTK signaling	1045	Y	0.03125	8	2.413464	0.874313	0.125714	-0.052999
GDSC1	281	13120196	909702	RPMI-8402	SIDM00403	ALL	5	Sunitinib	PDGFR, KIT, VEGFR, FLT3, RET, CSF1R	RTK signaling	1045	Y	0.03125	8	0.847474	0.7566	0.06131	-1.006508
GDSC1	281	13120546	909703	RS4-11	SIDM01086	ALL	5	Sunitinib	PDGFR, KIT, VEGFR, FLT3, RET, CSF1R	RTK signaling	1045	Y	0.03125	8	0.673042	0.712666	0.042964	-1.112717
GDSC1	281	13122403	909711	SCH	SIDM00383	UNCLASSIFIED	5	Sunitinib	PDGFR, KIT, VEGFR, FLT3, RET, CSF1R	RTK signaling	1045	Y	0.03125	8	3.439926	0.955	0.0102	0.571999
GDSC1	281	13122750	909712	SF126	SIDM00382	GBM	5	Sunitinib	PDGFR, KIT, VEGFR, FLT3, RET, CSF1R	RTK signaling	1045	Y	0.03125	8	0.97473	0.746571	0.100838	-0.929023
GDSC1	281	13123103	909713	SH-4	SIDM01079	SKCM	5	Sunitinib	PDGFR, KIT, VEGFR, FLT3, RET, CSF1R	RTK signaling	1045	Y	0.03125	8	1.44846	0.767074	0.151181	-0.640576
GDSC1	281	13123309	909715	SIG-M5	SIDM00396	LAML	5	Sunitinib	PDGFR, KIT, VEGFR, FLT3, RET, CSF1R	RTK signaling	1045	Y	0.03125	8	0.386836	0.691552	0.049072	-1.286984
GDSC1	281	13123966	909717	SJSA-1	SIDM01112	UNCLASSIFIED	5	Sunitinib	PDGFR, KIT, VEGFR, FLT3, RET, CSF1R	RTK signaling	1045	Y	0.03125	8	2.303163	0.868573	0.055984	-0.12016
GDSC1	281	13124931	909720	SK-LMS-1	SIDM01109	UNCLASSIFIED	5	Sunitinib	PDGFR, KIT, VEGFR, FLT3, RET, CSF1R	RTK signaling	1045	Y	0.03125	8	1.473584	0.819536	0.095173	-0.625279
GDSC1	281	13125476	909722	SKM-1	SIDM00380	UNCLASSIFIED	5	Sunitinib	PDGFR, KIT, VEGFR, FLT3, RET, CSF1R	RTK signaling	1045	Y	0.03125	8	4.3736	0.972724	0.021449	1.140499
GDSC1	281	13125829	909723	SK-MEL-1	SIDM01107	SKCM	5	Sunitinib	PDGFR, KIT, VEGFR, FLT3, RET, CSF1R	RTK signaling	1045	Y	0.03125	8	3.110784	0.90872	0.117108	0.371589
GDSC1	281	13127815	909731	SK-PN-DW	SIDM01097	UNCLASSIFIED	5	Sunitinib	PDGFR, KIT, VEGFR, FLT3, RET, CSF1R	RTK signaling	1045	Y	0.03125	8	2.1971	0.880706	0.041616	-0.18474
GDSC1	281	13128149	909732	SK-UT-1	SIDM01113	UNCLASSIFIED	5	Sunitinib	PDGFR, KIT, VEGFR, FLT3, RET, CSF1R	RTK signaling	1045	Y	0.03125	8	2.953259	0.944031	0.077998	0.275674
GDSC1	281	13129871	909740	SNU-C2B	SIDM00781	COREAD	5	Sunitinib	PDGFR, KIT, VEGFR, FLT3, RET, CSF1R	RTK signaling	1045	Y	0.03125	8	4.164716	0.95284	0.09071	1.013313
GDSC1	281	13130066	909742	SU-DHL-1	SIDM00390	UNCLASSIFIED	5	Sunitinib	PDGFR, KIT, VEGFR, FLT3, RET, CSF1R	RTK signaling	1045	Y	0.03125	8	0.740868	0.746138	0.113234	-1.071418
GDSC1	281	13130416	909743	SUP-T1	SIDM01154	ALL	5	Sunitinib	PDGFR, KIT, VEGFR, FLT3, RET, CSF1R	RTK signaling	1045	Y	0.03125	8	3.930373	0.977107	0.017908	0.870625
GDSC1	281	13133441	909754	SW684	SIDM01175	UNCLASSIFIED	5	Sunitinib	PDGFR, KIT, VEGFR, FLT3, RET, CSF1R	RTK signaling	1045	Y	0.03125	8	5.819088	0.981012	0.030773	2.020636
GDSC1	281	13134089	909756	SW872	SIDM01159	UNCLASSIFIED	5	Sunitinib	PDGFR, KIT, VEGFR, FLT3, RET, CSF1R	RTK signaling	1045	Y	0.03125	8	1.605909	0.841124	0.12134	-0.544707
GDSC1	281	13134747	909758	SW962	SIDM01178	UNCLASSIFIED	5	Sunitinib	PDGFR, KIT, VEGFR, FLT3, RET, CSF1R	RTK signaling	1045	Y	0.03125	8	2.751933	0.906725	0.126888	0.15309
GDSC1	281	13135086	909759	SW982	SIDM01161	UNCLASSIFIED	5	Sunitinib	PDGFR, KIT, VEGFR, FLT3, RET, CSF1R	RTK signaling	1045	Y	0.03125	8	1.200485	0.778924	0.118995	-0.791564
GDSC1	281	13135597	909762	TALL-1	SIDM00370	ALL	5	Sunitinib	PDGFR, KIT, VEGFR, FLT3, RET, CSF1R	RTK signaling	1045	Y	0.03125	8	1.950204	0.873141	0.033531	-0.335071
GDSC1	281	13135945	909769	TGBC1TKB	SIDM00252	UNCLASSIFIED	5	Sunitinib	PDGFR, KIT, VEGFR, FLT3, RET, CSF1R	RTK signaling	1045	Y	0.03125	8	1.786813	0.847425	0.159636	-0.434558
GDSC1	281	13136593	909771	THP-1	SIDM01172	LAML	5	Sunitinib	PDGFR, KIT, VEGFR, FLT3, RET, CSF1R	RTK signaling	1045	Y	0.03125	8	3.099825	0.961436	0.067672	0.364916
GDSC1	281	13136943	909773	TUR	SIDM01205	DLBC	5	Sunitinib	PDGFR, KIT, VEGFR, FLT3, RET, CSF1R	RTK signaling	1045	Y	0.03125	8	4.214818	0.985365	0.02756	1.043819
GDSC1	281	13137888	909777	U-698-M	SIDM00424	UNCLASSIFIED	5	Sunitinib	PDGFR, KIT, VEGFR, FLT3, RET, CSF1R	RTK signaling	1045	Y	0.03125	8	3.953232	0.96522	0.030028	0.884543
GDSC1	281	13139693	909785	WSU-NHL	SIDM00412	UNCLASSIFIED	5	Sunitinib	PDGFR, KIT, VEGFR, FLT3, RET, CSF1R	RTK signaling	1045	Y	0.03125	8	3.778491	0.97967	0.033532	0.778146
GDSC1	281	13140740	909974	RCC10RGB	SIDM00235	KIRC	5	Sunitinib	PDGFR, KIT, VEGFR, FLT3, RET, CSF1R	RTK signaling	1045	Y	0.03125	8	5.651397	0.960652	0.112754	1.918531
GDSC1	281	13141091	909975	KURAMOCHI	SIDM00554	UNCLASSIFIED	5	Sunitinib	PDGFR, KIT, VEGFR, FLT3, RET, CSF1R	RTK signaling	1045	Y	0.03125	8	2.522853	0.884334	0.124599	0.013606
GDSC1	281	13141437	909976	KM-H2	SIDM01018	UNCLASSIFIED	5	Sunitinib	PDGFR, KIT, VEGFR, FLT3, RET, CSF1R	RTK signaling	1045	Y	0.03125	8	2.623105	0.945755	0.052303	0.074648
GDSC1	281	13142819	910401	Ramos-2G6-4C10	SIDM01247	UNCLASSIFIED	5	Sunitinib	PDGFR, KIT, VEGFR, FLT3, RET, CSF1R	RTK signaling	1045	Y	0.03125	8	2.18352	0.906857	0.042708	-0.193009
GDSC1	281	13143154	910544	RPMI-8866	SIDM00482	LCML	5	Sunitinib	PDGFR, KIT, VEGFR, FLT3, RET, CSF1R	RTK signaling	1045	Y	0.03125	8	2.714738	0.932486	0.108422	0.130443
GDSC1	281	13143497	910545	QIMR-WIL	SIDM00467	LAML	5	Sunitinib	PDGFR, KIT, VEGFR, FLT3, RET, CSF1R	RTK signaling	1045	Y	0.03125	8	1.482497	0.814098	0.047221	-0.619851
GDSC1	281	13143838	910546	PSN1	SIDM00469	PAAD	5	Sunitinib	PDGFR, KIT, VEGFR, FLT3, RET, CSF1R	RTK signaling	1045	Y	0.03125	8	0.542984	0.706409	0.093134	-1.191907
GDSC1	281	13144796	910554	CW-2	SIDM00282	COREAD	5	Sunitinib	PDGFR, KIT, VEGFR, FLT3, RET, CSF1R	RTK signaling	1045	Y	0.03125	8	5.244384	0.982482	0.019922	1.670707
GDSC1	281	13145140	910566	CMK	SIDM00959	LAML	5	Sunitinib	PDGFR, KIT, VEGFR, FLT3, RET, CSF1R	RTK signaling	1045	Y	0.03125	8	0.800238	0.749315	0.035846	-1.035269
GDSC1	281	13145427	910567	CHP-126	SIDM00286	NB	5	Sunitinib	PDGFR, KIT, VEGFR, FLT3, RET, CSF1R	RTK signaling	1045	Y	0.03125	8	3.629362	0.95844	0.087583	0.687344
GDSC1	281	13145736	910568	CGTH-W-1	SIDM01248	THCA	5	Sunitinib	PDGFR, KIT, VEGFR, FLT3, RET, CSF1R	RTK signaling	1045	Y	0.03125	8	-2.638246	0.211136	0.256304	-3.128912
GDSC1	281	13146080	910569	COLO-320-HSR	SIDM00842	COREAD	5	Sunitinib	PDGFR, KIT, VEGFR, FLT3, RET, CSF1R	RTK signaling	1045	Y	0.03125	8	1.693039	0.848569	0.14975	-0.491655
GDSC1	281	13146430	910687	ATN-1	SIDM00233	ALL	5	Sunitinib	PDGFR, KIT, VEGFR, FLT3, RET, CSF1R	RTK signaling	1045	Y	0.03125	8	1.23693	0.7887	0.068692	-0.769373
GDSC1	281	13146774	910688	CESS	SIDM00917	LAML	5	Sunitinib	PDGFR, KIT, VEGFR, FLT3, RET, CSF1R	RTK signaling	1045	Y	0.03125	8	2.69445	0.944453	0.120884	0.118089
GDSC1	281	13147424	910691	COLO-684	SIDM00142	UCEC	5	Sunitinib	PDGFR, KIT, VEGFR, FLT3, RET, CSF1R	RTK signaling	1045	Y	0.03125	8	3.966114	0.962286	0.026423	0.892387
GDSC1	281	13147776	910692	COLO-668	SIDM00143	SCLC	5	Sunitinib	PDGFR, KIT, VEGFR, FLT3, RET, CSF1R	RTK signaling	1045	Y	0.03125	8	3.187328	0.944469	0.028407	0.418195
GDSC1	281	13148409	910695	TGBC24TKB	SIDM00267	UNCLASSIFIED	5	Sunitinib	PDGFR, KIT, VEGFR, FLT3, RET, CSF1R	RTK signaling	1045	Y	0.03125	8	3.693991	0.96684	0.067228	0.726695
GDSC1	281	13148752	910697	A388	SIDM00794	UNCLASSIFIED	5	Sunitinib	PDGFR, KIT, VEGFR, FLT3, RET, CSF1R	RTK signaling	1045	Y	0.03125	8	2.723399	0.899686	0.08673	0.135716
GDSC1	281	13149372	910700	C2BBe1	SIDM01233	COREAD	5	Sunitinib	PDGFR, KIT, VEGFR, FLT3, RET, CSF1R	RTK signaling	1045	Y	0.03125	8	4.852842	0.979978	0.045241	1.432303
GDSC1	281	13150283	910703	CA46	SIDM00907	UNCLASSIFIED	5	Sunitinib	PDGFR, KIT, VEGFR, FLT3, RET, CSF1R	RTK signaling	1045	Y	0.03125	8	2.238228	0.879716	0.049423	-0.159698
GDSC1	281	13151047	910706	BL-41	SIDM00985	UNCLASSIFIED	5	Sunitinib	PDGFR, KIT, VEGFR, FLT3, RET, CSF1R	RTK signaling	1045	Y	0.03125	8	0.724619	0.749469	0.066567	-1.081312
GDSC1	281	13151387	910710	BV-173	SIDM00962	LCML	5	Sunitinib	PDGFR, KIT, VEGFR, FLT3, RET, CSF1R	RTK signaling	1045	Y	0.03125	8	0.879096	0.742488	0.024937	-0.987254
GDSC1	281	13151727	910779	IA-LM	SIDM00306	UNCLASSIFIED	5	Sunitinib	PDGFR, KIT, VEGFR, FLT3, RET, CSF1R	RTK signaling	1045	Y	0.03125	8	2.713322	0.90102	0.153226	0.12958
GDSC1	281	13152074	910780	TGW	SIDM00324	NB	5	Sunitinib	PDGFR, KIT, VEGFR, FLT3, RET, CSF1R	RTK signaling	1045	Y	0.03125	8	1.778945	0.872391	0.063714	-0.439348
GDSC1	281	13154525	910861	RL	SIDM01089	DLBC	5	Sunitinib	PDGFR, KIT, VEGFR, FLT3, RET, CSF1R	RTK signaling	1045	Y	0.03125	8	4.333461	0.984819	0.04299	1.116059
GDSC1	281	13155950	910905	SNU-C1	SIDM01197	COREAD	5	Sunitinib	PDGFR, KIT, VEGFR, FLT3, RET, CSF1R	RTK signaling	1045	Y	0.03125	8	4.53005	0.936611	0.070559	1.235759
GDSC1	281	13156296	910906	ST486	SIDM01198	UNCLASSIFIED	5	Sunitinib	PDGFR, KIT, VEGFR, FLT3, RET, CSF1R	RTK signaling	1045	Y	0.03125	8	2.65882	0.931303	0.083932	0.096395
GDSC1	281	13157119	910911	SCC-15	SIDM01083	HNSC	5	Sunitinib	PDGFR, KIT, VEGFR, FLT3, RET, CSF1R	RTK signaling	1045	Y	0.03125	8	2.480109	0.875967	0.091207	-0.01242
GDSC1	281	13157914	910918	BC-3	SIDM00895	DLBC	5	Sunitinib	PDGFR, KIT, VEGFR, FLT3, RET, CSF1R	RTK signaling	1045	Y	0.03125	8	2.232929	0.917961	0.030587	-0.162924
GDSC1	281	13158259	910919	BC-1	SIDM00896	DLBC	5	Sunitinib	PDGFR, KIT, VEGFR, FLT3, RET, CSF1R	RTK signaling	1045	Y	0.03125	8	2.531476	0.940643	0.092612	0.018857
GDSC1	281	13158574	910920	A704	SIDM00849	KIRC	5	Sunitinib	PDGFR, KIT, VEGFR, FLT3, RET, CSF1R	RTK signaling	1045	Y	0.03125	8	2.457729	0.916788	0.0477	-0.026047
GDSC1	281	13158914	910921	A101D	SIDM00801	SKCM	5	Sunitinib	PDGFR, KIT, VEGFR, FLT3, RET, CSF1R	RTK signaling	1045	Y	0.03125	8	1.210171	0.751019	0.091172	-0.785667
GDSC1	281	13160600	910930	SCC-3	SIDM00384	DLBC	5	Sunitinib	PDGFR, KIT, VEGFR, FLT3, RET, CSF1R	RTK signaling	1045	Y	0.03125	8	1.049886	0.798955	0.028434	-0.883262
GDSC1	281	13161253	910932	GAK	SIDM00543	SKCM	5	Sunitinib	PDGFR, KIT, VEGFR, FLT3, RET, CSF1R	RTK signaling	1045	Y	0.03125	8	2.127274	0.891901	0.106976	-0.227256
GDSC1	281	13161596	910933	AM-38	SIDM00492	GBM	5	Sunitinib	PDGFR, KIT, VEGFR, FLT3, RET, CSF1R	RTK signaling	1045	Y	0.03125	8	4.40045	0.982178	0.021485	1.156848
GDSC1	281	13161926	910934	A4-Fuk	SIDM00502	DLBC	5	Sunitinib	PDGFR, KIT, VEGFR, FLT3, RET, CSF1R	RTK signaling	1045	Y	0.03125	8	0.279751	0.651795	0.033845	-1.352186
GDSC1	281	13162264	910935	A3-KAW	SIDM00495	DLBC	5	Sunitinib	PDGFR, KIT, VEGFR, FLT3, RET, CSF1R	RTK signaling	1045	Y	0.03125	8	0.515659	0.708115	0.033445	-1.208545
GDSC1	281	13162900	910937	COR-L279	SIDM00511	SCLC	5	Sunitinib	PDGFR, KIT, VEGFR, FLT3, RET, CSF1R	RTK signaling	1045	Y	0.03125	8	2.242836	0.912132	0.033509	-0.156892
GDSC1	281	13163381	910942	NEC8	SIDM00243	UNCLASSIFIED	5	Sunitinib	PDGFR, KIT, VEGFR, FLT3, RET, CSF1R	RTK signaling	1045	Y	0.03125	8	2.692206	0.949685	0.031326	0.116723
GDSC1	281	13163733	910943	CAS-1	SIDM00212	GBM	5	Sunitinib	PDGFR, KIT, VEGFR, FLT3, RET, CSF1R	RTK signaling	1045	Y	0.03125	8	4.726029	0.968733	0.068059	1.355088
GDSC1	281	13164084	910944	ALL-PO	SIDM00211	ALL	5	Sunitinib	PDGFR, KIT, VEGFR, FLT3, RET, CSF1R	RTK signaling	1045	Y	0.03125	8	-2.440653	0.245236	0.10744	-3.0086
GDSC1	281	13164425	910947	OCI-AML2	SIDM00446	LAML	5	Sunitinib	PDGFR, KIT, VEGFR, FLT3, RET, CSF1R	RTK signaling	1045	Y	0.03125	8	0.278578	0.671152	0.029995	-1.3529
GDSC1	281	13164777	910948	MFM-223	SIDM00332	BRCA	5	Sunitinib	PDGFR, KIT, VEGFR, FLT3, RET, CSF1R	RTK signaling	1045	Y	0.03125	8	5.344376	0.988093	0.029767	1.731591
GDSC1	281	13165886	917486	LS-1034	SIDM00681	COREAD	5	Sunitinib	PDGFR, KIT, VEGFR, FLT3, RET, CSF1R	RTK signaling	1045	Y	0.03125	8	4.013094	0.966014	0.047951	0.920992
GDSC1	281	13167305	924106	CAL-148	SIDM00938	BRCA	5	Sunitinib	PDGFR, KIT, VEGFR, FLT3, RET, CSF1R	RTK signaling	1045	Y	0.03125	8	4.353006	0.988451	0.026557	1.12796
GDSC1	281	13168259	924110	HDLM-2	SIDM01064	UNCLASSIFIED	5	Sunitinib	PDGFR, KIT, VEGFR, FLT3, RET, CSF1R	RTK signaling	1045	Y	0.03125	8	1.522731	0.816328	0.071864	-0.595353
GDSC1	281	13169209	924186	KGN	SIDM00302	UNCLASSIFIED	5	Sunitinib	PDGFR, KIT, VEGFR, FLT3, RET, CSF1R	RTK signaling	1045	Y	0.03125	8	0.899137	0.725969	0.083581	-0.97505
GDSC1	281	13169545	924187	KLE	SIDM00686	UCEC	5	Sunitinib	PDGFR, KIT, VEGFR, FLT3, RET, CSF1R	RTK signaling	1045	Y	0.03125	8	3.467316	0.911357	0.071678	0.588676
GDSC1	281	13169880	924188	KNS-81-FD	SIDM01210	LGG	5	Sunitinib	PDGFR, KIT, VEGFR, FLT3, RET, CSF1R	RTK signaling	1045	Y	0.03125	8	5.651082	0.977616	0.036089	1.918339
GDSC1	281	13169918	924189	KP-N-RT-BM-1	SIDM00557	NB	5	Sunitinib	PDGFR, KIT, VEGFR, FLT3, RET, CSF1R	RTK signaling	1045	Y	0.03125	8	2.696918	0.888051	0.133701	0.119592
GDSC1	281	13170244	924238	K5	SIDM00056	THCA	5	Sunitinib	PDGFR, KIT, VEGFR, FLT3, RET, CSF1R	RTK signaling	1045	Y	0.03125	8	2.136247	0.886833	0.038711	-0.221792
GDSC1	281	13170588	924239	L-363	SIDM00312	MM	5	Sunitinib	PDGFR, KIT, VEGFR, FLT3, RET, CSF1R	RTK signaling	1045	Y	0.03125	8	1.532086	0.843045	0.039915	-0.589657
GDSC1	281	13171234	924244	NCI-H1975	SIDM00759	LUAD	5	Sunitinib	PDGFR, KIT, VEGFR, FLT3, RET, CSF1R	RTK signaling	1045	Y	0.03125	8	1.705678	0.815836	0.052267	-0.48396
GDSC1	281	13171562	924247	SW954	SIDM01157	UNCLASSIFIED	5	Sunitinib	PDGFR, KIT, VEGFR, FLT3, RET, CSF1R	RTK signaling	1045	Y	0.03125	8	1.605033	0.834253	0.059774	-0.545241
GDSC1	281	13171732	924248	TE-441-T	SIDM01173	UNCLASSIFIED	5	Sunitinib	PDGFR, KIT, VEGFR, FLT3, RET, CSF1R	RTK signaling	1045	Y	0.03125	8	3.578092	0.967775	0.031631	0.656126
GDSC1	281	13172515	925339	MMAc-SF	SIDM01242	SKCM	5	Sunitinib	PDGFR, KIT, VEGFR, FLT3, RET, CSF1R	RTK signaling	1045	Y	0.03125	8	1.98152	0.854286	0.081275	-0.316004
GDSC1	281	13173464	925343	MFH-ino	SIDM00299	UNCLASSIFIED	5	Sunitinib	PDGFR, KIT, VEGFR, FLT3, RET, CSF1R	RTK signaling	1045	Y	0.03125	8	3.600715	0.945994	0.15511	0.669901
GDSC1	281	13173809	925345	NOS-1	SIDM00242	UNCLASSIFIED	5	Sunitinib	PDGFR, KIT, VEGFR, FLT3, RET, CSF1R	RTK signaling	1045	Y	0.03125	8	-3.135911	0.189203	0.09831	-3.431933
GDSC1	281	13174996	930082	RL95-2	SIDM01088	UNCLASSIFIED	5	Sunitinib	PDGFR, KIT, VEGFR, FLT3, RET, CSF1R	RTK signaling	1045	Y	0.03125	8	0.834606	0.731828	0.122232	-1.014343
GDSC1	281	13176819	946353	TE-9	SIDM00325	ESCA	5	Sunitinib	PDGFR, KIT, VEGFR, FLT3, RET, CSF1R	RTK signaling	1045	Y	0.03125	8	3.214314	0.942444	0.027827	0.434627
GDSC1	281	13177155	946354	TE-11	SIDM00348	ESCA	5	Sunitinib	PDGFR, KIT, VEGFR, FLT3, RET, CSF1R	RTK signaling	1045	Y	0.03125	8	0.57601	0.70138	0.09837	-1.171798
GDSC1	281	13177481	946355	TE-6	SIDM00328	ESCA	5	Sunitinib	PDGFR, KIT, VEGFR, FLT3, RET, CSF1R	RTK signaling	1045	Y	0.03125	8	3.874879	0.953796	0.037753	0.836835
GDSC1	281	13177830	946356	TE-12	SIDM00023	ESCA	5	Sunitinib	PDGFR, KIT, VEGFR, FLT3, RET, CSF1R	RTK signaling	1045	Y	0.03125	8	-0.139302	0.575849	0.063943	-1.607341
GDSC1	281	13178365	946358	YT	SIDM00410	ALL	5	Sunitinib	PDGFR, KIT, VEGFR, FLT3, RET, CSF1R	RTK signaling	1045	Y	0.03125	8	2.698759	0.942343	0.075995	0.120713
GDSC1	281	13178717	946359	BT-474	SIDM00963	BRCA	5	Sunitinib	PDGFR, KIT, VEGFR, FLT3, RET, CSF1R	RTK signaling	1045	Y	0.03125	8	4.793226	0.9787	0.034212	1.396004
GDSC1	281	13179579	946363	KP-N-YS	SIDM00157	NB	5	Sunitinib	PDGFR, KIT, VEGFR, FLT3, RET, CSF1R	RTK signaling	1045	Y	0.03125	8	3.134204	0.935742	0.045998	0.385849
GDSC1	281	13179899	946367	D-247MG	SIDM00622	GBM	5	Sunitinib	PDGFR, KIT, VEGFR, FLT3, RET, CSF1R	RTK signaling	1045	Y	0.03125	8	3.449067	0.930613	0.09474	0.577565
GDSC1	281	13180251	946368	D-263MG	SIDM00732	GBM	5	Sunitinib	PDGFR, KIT, VEGFR, FLT3, RET, CSF1R	RTK signaling	1045	Y	0.03125	8	4.192448	0.968662	0.028619	1.030199
GDSC1	281	13180563	946369	D-336MG	SIDM00620	LGG	5	Sunitinib	PDGFR, KIT, VEGFR, FLT3, RET, CSF1R	RTK signaling	1045	Y	0.03125	8	3.998751	0.962562	0.123725	0.912259
GDSC1	281	13181535	946373	D-502MG	SIDM00208	LGG	5	Sunitinib	PDGFR, KIT, VEGFR, FLT3, RET, CSF1R	RTK signaling	1045	Y	0.03125	8	5.664334	0.97594	0.041943	1.926409
GDSC1	281	13182470	949088	CTB-1	SIDM00283	DLBC	5	Sunitinib	PDGFR, KIT, VEGFR, FLT3, RET, CSF1R	RTK signaling	1045	Y	0.03125	8	2.384585	0.851563	0.028521	-0.070583
GDSC1	281	13182796	949092	CP67-MEL	SIDM00189	SKCM	5	Sunitinib	PDGFR, KIT, VEGFR, FLT3, RET, CSF1R	RTK signaling	1045	Y	0.03125	8	2.565716	0.840671	0.200593	0.039705
GDSC1	281	13183746	949153	HAL-01	SIDM00289	ALL	5	Sunitinib	PDGFR, KIT, VEGFR, FLT3, RET, CSF1R	RTK signaling	1045	Y	0.03125	8	1.362493	0.79374	0.106507	-0.69292
GDSC1	281	13184085	949154	OMC-1	SIDM00240	CESC	5	Sunitinib	PDGFR, KIT, VEGFR, FLT3, RET, CSF1R	RTK signaling	1045	Y	0.03125	8	3.38518	0.951429	0.056008	0.538665
GDSC1	281	13184431	949155	ES8	SIDM00261	UNCLASSIFIED	5	Sunitinib	PDGFR, KIT, VEGFR, FLT3, RET, CSF1R	RTK signaling	1045	Y	0.03125	8	1.892759	0.866722	0.18522	-0.370049
GDSC1	281	13184783	949156	ES4	SIDM00264	UNCLASSIFIED	5	Sunitinib	PDGFR, KIT, VEGFR, FLT3, RET, CSF1R	RTK signaling	1045	Y	0.03125	8	1.255103	0.770756	0.091101	-0.758308
GDSC1	281	13185132	949157	ES6	SIDM00262	UNCLASSIFIED	5	Sunitinib	PDGFR, KIT, VEGFR, FLT3, RET, CSF1R	RTK signaling	1045	Y	0.03125	8	-0.07253	0.589728	0.156457	-1.566685
GDSC1	281	13185478	949158	ES1	SIDM00266	UNCLASSIFIED	5	Sunitinib	PDGFR, KIT, VEGFR, FLT3, RET, CSF1R	RTK signaling	1045	Y	0.03125	8	2.482659	0.894773	0.038066	-0.010867
GDSC1	281	13186133	949161	EW-3	SIDM00202	UNCLASSIFIED	5	Sunitinib	PDGFR, KIT, VEGFR, FLT3, RET, CSF1R	RTK signaling	1045	Y	0.03125	8	2.27878	0.869727	0.057104	-0.135006
GDSC1	281	13186181	949162	EW-12	SIDM00200	UNCLASSIFIED	5	Sunitinib	PDGFR, KIT, VEGFR, FLT3, RET, CSF1R	RTK signaling	1045	Y	0.03125	8	6.042235	0.970681	0.047066	2.156507
GDSC1	281	13186526	949163	EW-1	SIDM00205	UNCLASSIFIED	5	Sunitinib	PDGFR, KIT, VEGFR, FLT3, RET, CSF1R	RTK signaling	1045	Y	0.03125	8	1.204468	0.78069	0.092321	-0.789139
GDSC1	281	13186871	949164	EW-18	SIDM00197	UNCLASSIFIED	5	Sunitinib	PDGFR, KIT, VEGFR, FLT3, RET, CSF1R	RTK signaling	1045	Y	0.03125	8	3.252519	0.941252	0.104394	0.457889
GDSC1	281	13187198	949165	EW-16	SIDM00198	UNCLASSIFIED	5	Sunitinib	PDGFR, KIT, VEGFR, FLT3, RET, CSF1R	RTK signaling	1045	Y	0.03125	8	0.583947	0.694841	0.086833	-1.166965
GDSC1	281	13187543	949166	EW-13	SIDM00621	UNCLASSIFIED	5	Sunitinib	PDGFR, KIT, VEGFR, FLT3, RET, CSF1R	RTK signaling	1045	Y	0.03125	8	3.89308	0.958621	0.026687	0.847918
GDSC1	281	13188099	949168	EW-24	SIDM00195	UNCLASSIFIED	5	Sunitinib	PDGFR, KIT, VEGFR, FLT3, RET, CSF1R	RTK signaling	1045	Y	0.03125	8	4.339986	0.98771	0.018097	1.120032
GDSC1	281	13188451	949170	LAN-6	SIDM00330	NB	5	Sunitinib	PDGFR, KIT, VEGFR, FLT3, RET, CSF1R	RTK signaling	1045	Y	0.03125	8	2.660903	0.900724	0.04643	0.097663
GDSC1	281	13188801	949171	NB10	SIDM00259	NB	5	Sunitinib	PDGFR, KIT, VEGFR, FLT3, RET, CSF1R	RTK signaling	1045	Y	0.03125	8	4.672518	0.98434	0.034533	1.322506
GDSC1	281	13189450	949173	NB6	SIDM00253	NB	5	Sunitinib	PDGFR, KIT, VEGFR, FLT3, RET, CSF1R	RTK signaling	1045	Y	0.03125	8	4.397971	0.967157	0.037038	1.155338
GDSC1	281	13189798	949174	NB7	SIDM00156	NB	5	Sunitinib	PDGFR, KIT, VEGFR, FLT3, RET, CSF1R	RTK signaling	1045	Y	0.03125	8	3.075523	0.938445	0.020989	0.350119
GDSC1	281	13190089	949175	NB17	SIDM00255	NB	5	Sunitinib	PDGFR, KIT, VEGFR, FLT3, RET, CSF1R	RTK signaling	1045	Y	0.03125	8	4.465065	0.970569	0.033448	1.196191
GDSC1	281	13190438	949176	NB5	SIDM00254	NB	5	Sunitinib	PDGFR, KIT, VEGFR, FLT3, RET, CSF1R	RTK signaling	1045	Y	0.03125	8	3.268629	0.955334	0.075131	0.467698
GDSC1	281	13190788	949177	NB13	SIDM00257	NB	5	Sunitinib	PDGFR, KIT, VEGFR, FLT3, RET, CSF1R	RTK signaling	1045	Y	0.03125	8	2.489743	0.925165	0.062649	-0.006554
GDSC1	281	13191128	949178	NB14	SIDM00256	NB	5	Sunitinib	PDGFR, KIT, VEGFR, FLT3, RET, CSF1R	RTK signaling	1045	Y	0.03125	8	2.591383	0.929786	0.024432	0.055333
GDSC1	281	13191465	949179	NB1	SIDM00578	NB	5	Sunitinib	PDGFR, KIT, VEGFR, FLT3, RET, CSF1R	RTK signaling	1045	Y	0.03125	8	0.744297	0.713049	0.039024	-1.06933
GDSC1	281	13191816	971773	RH-1	SIDM00427	UNCLASSIFIED	5	Sunitinib	PDGFR, KIT, VEGFR, FLT3, RET, CSF1R	RTK signaling	1045	Y	0.03125	8	3.627045	0.98602	0.016976	0.685933
GDSC1	281	13192358	971777	MZ2-MEL	SIDM00179	SKCM	5	Sunitinib	PDGFR, KIT, VEGFR, FLT3, RET, CSF1R	RTK signaling	1045	Y	0.03125	8	2.663985	0.899987	0.074464	0.099539
GDSC1	281	13194867	1240128	ES-2	SIDM00861	UNCLASSIFIED	5	Sunitinib	PDGFR, KIT, VEGFR, FLT3, RET, CSF1R	RTK signaling	1045	Y	0.03125	8	2.229176	0.899761	0.041939	-0.165209
GDSC1	281	13205679	1240173	MDST8	SIDM00527	COREAD	5	Sunitinib	PDGFR, KIT, VEGFR, FLT3, RET, CSF1R	RTK signaling	1045	Y	0.03125	8	4.084072	0.977332	0.018864	0.96421
GDSC1	281	13206899	1240181	NB(TU)1-10	SIDM00579	NB	5	Sunitinib	PDGFR, KIT, VEGFR, FLT3, RET, CSF1R	RTK signaling	1045	Y	0.03125	8	1.650648	0.845176	0.107464	-0.517466
GDSC1	281	13207245	1240182	NCI-H1836	SIDM00770	SCLC	5	Sunitinib	PDGFR, KIT, VEGFR, FLT3, RET, CSF1R	RTK signaling	1045	Y	0.03125	8	3.23561	0.942141	0.032208	0.447594
GDSC1	281	13207591	1240183	NCI-H1869	SIDM00768	LUSC	5	Sunitinib	PDGFR, KIT, VEGFR, FLT3, RET, CSF1R	RTK signaling	1045	Y	0.03125	8	3.27408	0.934724	0.024565	0.471018
GDSC1	281	13209135	1240189	NCI-H211	SIDM00704	SCLC	5	Sunitinib	PDGFR, KIT, VEGFR, FLT3, RET, CSF1R	RTK signaling	1045	Y	0.03125	8	2.068007	0.87583	0.139844	-0.263343
GDSC1	281	13210358	1240193	NCI-H847	SIDM01149	SCLC	5	Sunitinib	PDGFR, KIT, VEGFR, FLT3, RET, CSF1R	RTK signaling	1045	Y	0.03125	8	1.376738	0.832636	0.071161	-0.684246
GDSC1	281	13216960	1240221	TC-71	SIDM00419	UNCLASSIFIED	5	Sunitinib	PDGFR, KIT, VEGFR, FLT3, RET, CSF1R	RTK signaling	1045	Y	0.03125	8	4.124069	0.985846	0.021249	0.988564
GDSC1	281	13218357	1247871	SUP-B15	SIDM01176	ALL	5	Sunitinib	PDGFR, KIT, VEGFR, FLT3, RET, CSF1R	RTK signaling	1045	Y	0.03125	8	2.170706	0.886305	0.029358	-0.200811
GDSC1	281	13219543	1290455	OCI-AML3	SIDM00462	LAML	5	Sunitinib	PDGFR, KIT, VEGFR, FLT3, RET, CSF1R	RTK signaling	1045	Y	0.03125	8	2.176932	0.901166	0.061648	-0.19702
GDSC1	281	13221779	1290769	CL-11	SIDM00944	COREAD	5	Sunitinib	PDGFR, KIT, VEGFR, FLT3, RET, CSF1R	RTK signaling	1045	Y	0.03125	8	5.016859	0.982816	0.023958	1.53217
GDSC1	281	13226759	1295740	ALL-SIL	SIDM00994	ALL	5	Sunitinib	PDGFR, KIT, VEGFR, FLT3, RET, CSF1R	RTK signaling	1045	Y	0.03125	8	0.110947	0.636127	0.045481	-1.454968
GDSC1	281	13227112	1295741	AMO-1	SIDM00993	MM	5	Sunitinib	PDGFR, KIT, VEGFR, FLT3, RET, CSF1R	RTK signaling	1045	Y	0.03125	8	1.999528	0.89812	0.077376	-0.305038
GDSC1	281	13227574	1297439	COR-L95	SIDM00521	SCLC	5	Sunitinib	PDGFR, KIT, VEGFR, FLT3, RET, CSF1R	RTK signaling	1045	Y	0.03125	8	4.396733	0.97584	0.06158	1.154585
GDSC1	281	13227919	1297446	DND-41	SIDM00946	ALL	5	Sunitinib	PDGFR, KIT, VEGFR, FLT3, RET, CSF1R	RTK signaling	1045	Y	0.03125	8	1.131891	0.790643	0.090081	-0.83333
GDSC1	281	13228263	1297447	EJM	SIDM01048	MM	5	Sunitinib	PDGFR, KIT, VEGFR, FLT3, RET, CSF1R	RTK signaling	1045	Y	0.03125	8	2.769978	0.949414	0.010527	0.164077
GDSC1	281	13228613	1297449	Farage	SIDM00859	DLBC	5	Sunitinib	PDGFR, KIT, VEGFR, FLT3, RET, CSF1R	RTK signaling	1045	Y	0.03125	8	1.239137	0.812416	0.083004	-0.76803
GDSC1	281	13236100	1298352	NCI-H2135	SIDM00700	UNCLASSIFIED	5	Sunitinib	PDGFR, KIT, VEGFR, FLT3, RET, CSF1R	RTK signaling	1045	Y	0.03125	8	3.131247	0.94856	0.044757	0.384048
GDSC1	281	13243669	1299075	VCaP	SIDM01077	PRAD	5	Sunitinib	PDGFR, KIT, VEGFR, FLT3, RET, CSF1R	RTK signaling	1045	Y	0.03125	8	3.552282	0.962513	0.011334	0.640411
GDSC1	281	13244805	1303896	GA-10	SIDM00854	UNCLASSIFIED	5	Sunitinib	PDGFR, KIT, VEGFR, FLT3, RET, CSF1R	RTK signaling	1045	Y	0.03125	8	-0.561342	0.521211	0.108905	-1.864315
GDSC1	281	13245148	1303897	GRANTA-519	SIDM01058	DLBC	5	Sunitinib	PDGFR, KIT, VEGFR, FLT3, RET, CSF1R	RTK signaling	1045	Y	0.03125	8	3.496155	0.969715	0.023441	0.606236
GDSC1	281	13245670	1303901	HCC-33	SIDM01071	SCLC	5	Sunitinib	PDGFR, KIT, VEGFR, FLT3, RET, CSF1R	RTK signaling	1045	Y	0.03125	8	3.570962	0.967148	0.040426	0.651785
GDSC1	281	13246733	1322218	Hs-445	SIDM00668	UNCLASSIFIED	5	Sunitinib	PDGFR, KIT, VEGFR, FLT3, RET, CSF1R	RTK signaling	1045	Y	0.03125	8	1.938647	0.877378	0.059296	-0.342108
GDSC1	281	13247079	1322224	HSC-39	SIDM00045	STAD	5	Sunitinib	PDGFR, KIT, VEGFR, FLT3, RET, CSF1R	RTK signaling	1045	Y	0.03125	8	0.793652	0.746812	0.053052	-1.039279
GDSC1	281	13247431	1323913	NB4	SIDM00428	LAML	5	Sunitinib	PDGFR, KIT, VEGFR, FLT3, RET, CSF1R	RTK signaling	1045	Y	0.03125	8	0.765706	0.746602	0.061659	-1.056295
GDSC1	281	13247919	1327766	JJN-3	SIDM01036	MM	5	Sunitinib	PDGFR, KIT, VEGFR, FLT3, RET, CSF1R	RTK signaling	1045	Y	0.03125	8	1.70072	0.869836	0.078938	-0.486979
GDSC1	281	13248263	1327768	JM1	SIDM00689	DLBC	5	Sunitinib	PDGFR, KIT, VEGFR, FLT3, RET, CSF1R	RTK signaling	1045	Y	0.03125	8	1.853033	0.885945	0.016432	-0.394237
GDSC1	281	13248585	1327769	JSC-1	SIDM00688	DLBC	5	Sunitinib	PDGFR, KIT, VEGFR, FLT3, RET, CSF1R	RTK signaling	1045	Y	0.03125	8	1.499158	0.816745	0.139382	-0.609707
GDSC1	281	13249337	1327774	KARPAS-231	SIDM01017	UNCLASSIFIED	5	Sunitinib	PDGFR, KIT, VEGFR, FLT3, RET, CSF1R	RTK signaling	1045	Y	0.03125	8	0.850862	0.765694	0.03599	-1.004445
GDSC1	281	13249670	1327775	KARPAS-620	SIDM01006	MM	5	Sunitinib	PDGFR, KIT, VEGFR, FLT3, RET, CSF1R	RTK signaling	1045	Y	0.03125	8	0.97162	0.768826	0.105636	-0.930917
GDSC1	281	13250017	1330931	KCL-22	SIDM01004	LCML	5	Sunitinib	PDGFR, KIT, VEGFR, FLT3, RET, CSF1R	RTK signaling	1045	Y	0.03125	8	2.111253	0.910468	0.032798	-0.237011
GDSC1	281	13250349	1330933	KOPN-8	SIDM01034	UNCLASSIFIED	5	Sunitinib	PDGFR, KIT, VEGFR, FLT3, RET, CSF1R	RTK signaling	1045	Y	0.03125	8	1.361346	0.826216	0.047122	-0.693618
GDSC1	281	13250687	1330935	L-1236	SIDM00313	UNCLASSIFIED	5	Sunitinib	PDGFR, KIT, VEGFR, FLT3, RET, CSF1R	RTK signaling	1045	Y	0.03125	8	1.279503	0.810787	0.07941	-0.743451
GDSC1	281	13251327	1330942	ME-1	SIDM00338	LAML	5	Sunitinib	PDGFR, KIT, VEGFR, FLT3, RET, CSF1R	RTK signaling	1045	Y	0.03125	8	2.400497	0.896442	0.130022	-0.060894
GDSC1	281	13251668	1330947	MOLM-13	SIDM00437	LAML	5	Sunitinib	PDGFR, KIT, VEGFR, FLT3, RET, CSF1R	RTK signaling	1045	Y	0.03125	8	-4.808792	0.046505	0.036922	-4.450526
GDSC1	281	13252144	1330950	MOLP-8	SIDM00434	MM	5	Sunitinib	PDGFR, KIT, VEGFR, FLT3, RET, CSF1R	RTK signaling	1045	Y	0.03125	8	0.993584	0.765529	0.087556	-0.917543
GDSC1	281	13252411	1330960	MY-M12	SIDM01217	ALL	5	Sunitinib	PDGFR, KIT, VEGFR, FLT3, RET, CSF1R	RTK signaling	1045	Y	0.03125	8	1.509022	0.809901	0.116417	-0.6037
GDSC1	281	13252942	1330972	NCI-H1876	SIDM00766	SCLC	5	Sunitinib	PDGFR, KIT, VEGFR, FLT3, RET, CSF1R	RTK signaling	1045	Y	0.03125	8	3.06055	0.94318	0.034587	0.341003
GDSC1	281	13253271	1330981	NK-92MI	SIDM01201	UNCLASSIFIED	5	Sunitinib	PDGFR, KIT, VEGFR, FLT3, RET, CSF1R	RTK signaling	1045	Y	0.03125	8	0.943181	0.761172	0.116625	-0.948233
GDSC1	281	13253613	1330982	NU-DUL-1	SIDM00443	DLBC	5	Sunitinib	PDGFR, KIT, VEGFR, FLT3, RET, CSF1R	RTK signaling	1045	Y	0.03125	8	1.417331	0.840699	0.037191	-0.65953
GDSC1	281	13253964	1330983	OCI-AML5	SIDM00461	LAML	5	Sunitinib	PDGFR, KIT, VEGFR, FLT3, RET, CSF1R	RTK signaling	1045	Y	0.03125	8	-1.339306	0.392996	0.12754	-2.338006
GDSC1	281	13254315	1330984	OCI-LY-19	SIDM00460	DLBC	5	Sunitinib	PDGFR, KIT, VEGFR, FLT3, RET, CSF1R	RTK signaling	1045	Y	0.03125	8	0.258857	0.656755	0.027647	-1.364908
GDSC1	281	13254659	1330985	OCI-M1	SIDM00458	LAML	5	Sunitinib	PDGFR, KIT, VEGFR, FLT3, RET, CSF1R	RTK signaling	1045	Y	0.03125	8	1.560514	0.872581	0.106663	-0.572348
GDSC1	281	13255005	1330987	P32-ISH	SIDM00362	UNCLASSIFIED	5	Sunitinib	PDGFR, KIT, VEGFR, FLT3, RET, CSF1R	RTK signaling	1045	Y	0.03125	8	1.671385	0.892618	0.159408	-0.50484
GDSC1	281	13255353	1330991	PL-21	SIDM00450	LAML	5	Sunitinib	PDGFR, KIT, VEGFR, FLT3, RET, CSF1R	RTK signaling	1045	Y	0.03125	8	1.179006	0.751694	0.078309	-0.804642
GDSC1	281	13256397	1331025	ROS-50	SIDM00415	UNCLASSIFIED	5	Sunitinib	PDGFR, KIT, VEGFR, FLT3, RET, CSF1R	RTK signaling	1045	Y	0.03125	8	3.540353	0.938462	0.03403	0.633147
GDSC1	281	13256792	1331032	SLVL	SIDM00374	DLBC	5	Sunitinib	PDGFR, KIT, VEGFR, FLT3, RET, CSF1R	RTK signaling	1045	Y	0.03125	8	2.401085	0.896726	0.050185	-0.060537
GDSC1	281	13257392	1331034	SU-DHL-16	SIDM00404	DLBC	5	Sunitinib	PDGFR, KIT, VEGFR, FLT3, RET, CSF1R	RTK signaling	1045	Y	0.03125	8	0.938123	0.78687	0.060492	-0.951312
GDSC1	281	13257738	1331035	SU-DHL-4	SIDM00405	DLBC	5	Sunitinib	PDGFR, KIT, VEGFR, FLT3, RET, CSF1R	RTK signaling	1045	Y	0.03125	8	1.045434	0.809649	0.022296	-0.885973
GDSC1	281	13258379	1331037	SU-DHL-6	SIDM00407	DLBC	5	Sunitinib	PDGFR, KIT, VEGFR, FLT3, RET, CSF1R	RTK signaling	1045	Y	0.03125	8	0.869021	0.773584	0.030963	-0.993388
GDSC1	281	13258702	1331038	SU-DHL-8	SIDM00423	DLBC	5	Sunitinib	PDGFR, KIT, VEGFR, FLT3, RET, CSF1R	RTK signaling	1045	Y	0.03125	8	1.212524	0.795451	0.132031	-0.784234
GDSC1	281	13259047	1331039	SUP-HD1	SIDM00422	UNCLASSIFIED	5	Sunitinib	PDGFR, KIT, VEGFR, FLT3, RET, CSF1R	RTK signaling	1045	Y	0.03125	8	1.471047	0.825289	0.040572	-0.626823
GDSC1	281	13259386	1331040	SUP-M2	SIDM00421	UNCLASSIFIED	5	Sunitinib	PDGFR, KIT, VEGFR, FLT3, RET, CSF1R	RTK signaling	1045	Y	0.03125	8	1.504493	0.850783	0.112675	-0.606458
GDSC1	281	13260378	1331049	WIL2-NS	SIDM01102	UNCLASSIFIED	5	Sunitinib	PDGFR, KIT, VEGFR, FLT3, RET, CSF1R	RTK signaling	1045	Y	0.03125	8	0.950552	0.774549	0.061899	-0.943745
GDSC1	281	13260728	1331050	WSU-DLCL2	SIDM00413	DLBC	5	Sunitinib	PDGFR, KIT, VEGFR, FLT3, RET, CSF1R	RTK signaling	1045	Y	0.03125	8	2.762579	0.948269	0.069825	0.159572
GDSC1	281	12974686	683665	MC-CAR	SIDM00636	MM	6	PHA-665752	MET	RTK signaling	1045	Y	0.007813	2	2.613997	0.986077	0.035483	-0.137
GDSC1	281	12975633	684055	ES3	SIDM00265	UNCLASSIFIED	6	PHA-665752	MET	RTK signaling	1045	Y	0.007813	2	2.935678	0.981549	0.057955	0.223649
GDSC1	281	12975966	684057	ES5	SIDM00263	UNCLASSIFIED	6	PHA-665752	MET	RTK signaling	1045	Y	0.007813	2	2.696152	0.961611	0.042725	-0.044893
GDSC1	281	12976316	684059	ES7	SIDM00269	UNCLASSIFIED	6	PHA-665752	MET	RTK signaling	1045	Y	0.007813	2	2.491081	0.967479	0.040824	-0.274807
GDSC1	281	12976621	684062	EW-11	SIDM00203	UNCLASSIFIED	6	PHA-665752	MET	RTK signaling	1045	Y	0.007813	2	2.775492	0.954495	0.143854	0.044058
GDSC1	281	12976967	684072	SK-ES-1	SIDM01111	UNCLASSIFIED	6	PHA-665752	MET	RTK signaling	1045	Y	0.007813	2	3.393298	0.984662	0.019581	0.736707
GDSC1	281	12977305	687448	COLO-829	SIDM00909	SKCM	6	PHA-665752	MET	RTK signaling	1045	Y	0.007813	2	3.141953	0.959649	0.146496	0.454914
GDSC1	281	12980070	687562	8-MG-BA	SIDM00998	GBM	6	PHA-665752	MET	RTK signaling	1045	Y	0.007813	2	2.908581	0.987293	0.029296	0.193271
GDSC1	281	12980716	687568	GB-1	SIDM00581	GBM	6	PHA-665752	MET	RTK signaling	1045	Y	0.007813	2	2.440062	0.959967	0.111319	-0.332006
GDSC1	281	12981666	687590	U-87-MG	SIDM01189	GBM	6	PHA-665752	MET	RTK signaling	1045	Y	0.007813	2	2.318563	0.945233	0.111399	-0.468224
GDSC1	281	12982607	687600	NCI-H720	SIDM01120	UNCLASSIFIED	6	PHA-665752	MET	RTK signaling	1045	Y	0.007813	2	1.709592	0.930561	0.097618	-1.150968
GDSC1	281	12984497	687799	NCI-H1648	SIDM00746	LUAD	6	PHA-665752	MET	RTK signaling	1045	Y	0.007813	2	3.314991	0.975132	0.08789	0.648914
GDSC1	281	12985189	687804	NCI-H1770	SIDM00737	UNCLASSIFIED	6	PHA-665752	MET	RTK signaling	1045	Y	0.007813	2	1.031121	0.907428	0.131444	-1.91163
GDSC1	281	12985531	687807	NCI-H1838	SIDM00769	LUAD	6	PHA-665752	MET	RTK signaling	1045	Y	0.007813	2	4.200504	0.979697	0.031698	1.6417
GDSC1	281	12988054	687983	DMS-114	SIDM00865	SCLC	6	PHA-665752	MET	RTK signaling	1045	Y	0.007813	2	2.972478	0.973975	0.04367	0.264908
GDSC1	281	12988998	687997	NCI-H1092	SIDM00653	SCLC	6	PHA-665752	MET	RTK signaling	1045	Y	0.007813	2	3.724719	0.983871	0.032469	1.108277
GDSC1	281	12989338	688001	NCI-H1417	SIDM00642	SCLC	6	PHA-665752	MET	RTK signaling	1045	Y	0.007813	2	3.521977	0.981447	0.035508	0.880975
GDSC1	281	12989690	688006	NCI-H1694	SIDM00741	SCLC	6	PHA-665752	MET	RTK signaling	1045	Y	0.007813	2	3.297031	0.987933	0.025569	0.628778
GDSC1	281	12990035	688007	NCI-H187	SIDM00767	SCLC	6	PHA-665752	MET	RTK signaling	1045	Y	0.007813	2	2.110635	0.95179	0.178781	-0.70134
GDSC1	281	12990196	688010	NCI-H1963	SIDM00760	SCLC	6	PHA-665752	MET	RTK signaling	1045	Y	0.007813	2	2.919882	0.990384	0.023362	0.20594
GDSC1	281	12990842	688013	NCI-H209	SIDM00706	SCLC	6	PHA-665752	MET	RTK signaling	1045	Y	0.007813	2	3.600588	0.98278	0.031887	0.969109
GDSC1	281	12991195	688014	NCI-H2141	SIDM00699	SCLC	6	PHA-665752	MET	RTK signaling	1045	Y	0.007813	2	3.127899	0.987056	0.017433	0.439158
GDSC1	281	12991404	688015	NCI-H2171	SIDM00733	SCLC	6	PHA-665752	MET	RTK signaling	1045	Y	0.007813	2	1.256523	0.951868	0.182846	-1.658923
GDSC1	281	12992026	688021	NCI-H345	SIDM00719	SCLC	6	PHA-665752	MET	RTK signaling	1045	Y	0.007813	2	4.1614	0.986014	0.029085	1.597859
GDSC1	281	12992379	688023	NCI-H446	SIDM00965	SCLC	6	PHA-665752	MET	RTK signaling	1045	Y	0.007813	2	3.287209	0.985629	0.029578	0.617766
GDSC1	281	12992722	688025	NCI-H526	SIDM01128	SCLC	6	PHA-665752	MET	RTK signaling	1045	Y	0.007813	2	2.973714	0.98083	0.02405	0.266294
GDSC1	281	12992990	688026	NCI-H64	SIDM01126	SCLC	6	PHA-665752	MET	RTK signaling	1045	Y	0.007813	2	1.616753	0.976841	0.101242	-1.255054
GDSC1	281	12993329	688027	NCI-H69	SIDM01121	SCLC	6	PHA-665752	MET	RTK signaling	1045	Y	0.007813	2	3.616668	0.983633	0.0372	0.987137
GDSC1	281	12993681	688031	NCI-H82	SIDM01131	SCLC	6	PHA-665752	MET	RTK signaling	1045	Y	0.007813	2	3.447487	0.982113	0.034956	0.797461
GDSC1	281	12994255	688086	SK-N-DZ	SIDM01100	NB	6	PHA-665752	MET	RTK signaling	1045	Y	0.007813	2	3.666234	0.983295	0.058115	1.042707
GDSC1	281	12994599	688087	SK-N-FI	SIDM01099	NB	6	PHA-665752	MET	RTK signaling	1045	Y	0.007813	2	3.276649	0.986059	0.064552	0.605927
GDSC1	281	12994948	688121	VA-ES-BJ	SIDM01179	UNCLASSIFIED	6	PHA-665752	MET	RTK signaling	1045	Y	0.007813	2	1.822624	0.946046	0.102188	-1.024242
GDSC1	281	12995430	713878	LU-139	SIDM00293	SCLC	6	PHA-665752	MET	RTK signaling	1045	Y	0.007813	2	3.621142	0.97885	0.04236	0.992152
GDSC1	281	12996079	713885	SBC-1	SIDM00365	SCLC	6	PHA-665752	MET	RTK signaling	1045	Y	0.007813	2	3.576604	0.983618	0.030797	0.94222
GDSC1	281	12998872	724831	NCI-H1299	SIDM00649	UNCLASSIFIED	6	PHA-665752	MET	RTK signaling	1045	Y	0.007813	2	3.773062	0.981873	0.032884	1.162477
GDSC1	281	13000432	724859	Calu-6	SIDM00921	LUAD	6	PHA-665752	MET	RTK signaling	1045	Y	0.007813	2	3.515906	0.982742	0.077479	0.874168
GDSC1	281	13000783	724863	LU-65	SIDM00547	UNCLASSIFIED	6	PHA-665752	MET	RTK signaling	1045	Y	0.007813	2	4.23152	0.981716	0.029282	1.676473
GDSC1	281	13001129	724866	NCI-H1355	SIDM00645	LUAD	6	PHA-665752	MET	RTK signaling	1045	Y	0.007813	2	3.589426	0.971299	0.106932	0.956595
GDSC1	281	13002352	724872	SHP-77	SIDM01078	SCLC	6	PHA-665752	MET	RTK signaling	1045	Y	0.007813	2	2.968147	0.99119	0.021942	0.260052
GDSC1	281	13003926	735784	TE-5	SIDM00347	ESCA	6	PHA-665752	MET	RTK signaling	1045	Y	0.007813	2	3.408608	0.983774	0.041497	0.753873
GDSC1	281	13004863	749711	HCC1187	SIDM00885	BRCA	6	PHA-665752	MET	RTK signaling	1045	Y	0.007813	2	2.06247	0.970106	0.098999	-0.755341
GDSC1	281	13005411	749713	HCC1599	SIDM00877	BRCA	6	PHA-665752	MET	RTK signaling	1045	Y	0.007813	2	3.133053	0.984043	0.044106	0.444936
GDSC1	281	13006057	749715	HCC2157	SIDM00774	BRCA	6	PHA-665752	MET	RTK signaling	1045	Y	0.007813	2	3.402721	0.985788	0.028434	0.747272
GDSC1	281	13006408	749716	HCC2218	SIDM00772	BRCA	6	PHA-665752	MET	RTK signaling	1045	Y	0.007813	2	4.602588	0.982846	0.031659	2.092494
GDSC1	281	13007038	753531	BB30-HNC	SIDM00172	HNSC	6	PHA-665752	MET	RTK signaling	1045	Y	0.007813	2	2.725071	0.977919	0.028181	-0.01247
GDSC1	281	13007381	753532	BB49-HNC	SIDM00174	HNSC	6	PHA-665752	MET	RTK signaling	1045	Y	0.007813	2	2.71345	0.952879	0.150077	-0.0255
GDSC1	281	13007723	753533	BB65-RCC	SIDM00191	KIRC	6	PHA-665752	MET	RTK signaling	1045	Y	0.007813	2	3.25059	0.97332	0.069725	0.576711
GDSC1	281	13010159	753546	CP66-MEL	SIDM00190	SKCM	6	PHA-665752	MET	RTK signaling	1045	Y	0.007813	2	3.558829	0.985407	0.046402	0.922292
GDSC1	281	13010505	753547	CPC-N	SIDM00953	SCLC	6	PHA-665752	MET	RTK signaling	1045	Y	0.007813	2	3.341389	0.982188	0.093103	0.67851
GDSC1	281	13010851	753548	CTV-1	SIDM00951	LAML	6	PHA-665752	MET	RTK signaling	1045	Y	0.007813	2	1.753608	0.974707	0.012712	-1.101619
GDSC1	281	13011474	753551	DMS-79	SIDM00524	SCLC	6	PHA-665752	MET	RTK signaling	1045	Y	0.007813	2	3.707983	0.981451	0.092028	1.089514
GDSC1	281	13011818	753552	DSH1	SIDM00970	BLCA	6	PHA-665752	MET	RTK signaling	1045	Y	0.007813	2	3.073728	0.988063	0.027016	0.378424
GDSC1	281	13012465	753555	EC-GI-10	SIDM00278	ESCA	6	PHA-665752	MET	RTK signaling	1045	Y	0.007813	2	3.000676	0.982183	0.088057	0.296522
GDSC1	281	13013112	753558	HA7-RCC	SIDM00188	KIRC	6	PHA-665752	MET	RTK signaling	1045	Y	0.007813	2	3.37372	0.980502	0.072877	0.714758
GDSC1	281	13013444	753559	HCE-4	SIDM00052	ESCA	6	PHA-665752	MET	RTK signaling	1045	Y	0.007813	2	2.080275	0.971095	0.056776	-0.735379
GDSC1	281	13014311	753563	IM-9	SIDM00632	MM	6	PHA-665752	MET	RTK signaling	1045	Y	0.007813	2	2.715181	0.99174	0.025401	-0.023559
GDSC1	281	13014657	753564	IST-SL1	SIDM00223	SCLC	6	PHA-665752	MET	RTK signaling	1045	Y	0.007813	2	3.222764	0.983637	0.058958	0.545514
GDSC1	281	13014984	753565	IST-SL2	SIDM00230	SCLC	6	PHA-665752	MET	RTK signaling	1045	Y	0.007813	2	1.554378	0.923916	0.162076	-1.324984
GDSC1	281	13017556	753577	LB1047-RCC	SIDM00187	KIRC	6	PHA-665752	MET	RTK signaling	1045	Y	0.007813	2	2.392639	0.957793	0.170627	-0.385174
GDSC1	281	13017901	753578	LB2241-RCC	SIDM00186	KIRC	6	PHA-665752	MET	RTK signaling	1045	Y	0.007813	2	-1.818313	0.539621	0.082304	-5.106252
GDSC1	281	13018247	753579	LB2518-MEL	SIDM00185	SKCM	6	PHA-665752	MET	RTK signaling	1045	Y	0.007813	2	2.539302	0.971241	0.062743	-0.220744
GDSC1	281	13018595	753581	LB373-MEL-D	SIDM00184	SKCM	6	PHA-665752	MET	RTK signaling	1045	Y	0.007813	2	3.479645	0.986185	0.082094	0.833515
GDSC1	281	13018891	753582	LB647-SCLC	SIDM00183	SCLC	6	PHA-665752	MET	RTK signaling	1045	Y	0.007813	2	3.7623	0.983098	0.051993	1.150411
GDSC1	281	13019240	753583	LB771-HNC	SIDM00182	HNSC	6	PHA-665752	MET	RTK signaling	1045	Y	0.007813	2	3.596297	0.982068	0.068933	0.964299
GDSC1	281	13019584	753584	LB831-BLC	SIDM00181	BLCA	6	PHA-665752	MET	RTK signaling	1045	Y	0.007813	2	3.119011	0.984622	0.114388	0.429193
GDSC1	281	13019896	753585	LB996-RCC	SIDM00180	KIRC	6	PHA-665752	MET	RTK signaling	1045	Y	0.007813	2	3.365643	0.981405	0.071756	0.705702
GDSC1	281	13020539	753588	LU-134-A	SIDM00296	SCLC	6	PHA-665752	MET	RTK signaling	1045	Y	0.007813	2	1.64206	0.921788	0.177119	-1.22668
GDSC1	281	13020885	753589	LU-165	SIDM00292	SCLC	6	PHA-665752	MET	RTK signaling	1045	Y	0.007813	2	3.553539	0.979103	0.105677	0.91636
GDSC1	281	13021228	753592	LXF-289	SIDM00339	LUAD	6	PHA-665752	MET	RTK signaling	1045	Y	0.007813	2	1.912044	0.952633	0.07795	-0.92399
GDSC1	281	13021573	753594	MS-1	SIDM00245	SCLC	6	PHA-665752	MET	RTK signaling	1045	Y	0.007813	2	3.046722	0.989332	0.02472	0.348147
GDSC1	281	13021918	753595	MZ1-PC	SIDM00053	PAAD	6	PHA-665752	MET	RTK signaling	1045	Y	0.007813	2	3.341309	0.978391	0.060072	0.67842
GDSC1	281	13022262	753596	MZ7-mel	SIDM00516	SKCM	6	PHA-665752	MET	RTK signaling	1045	Y	0.007813	2	3.346264	0.984755	0.064313	0.683975
GDSC1	281	13022303	753597	NCI-H128	SIDM00650	SCLC	6	PHA-665752	MET	RTK signaling	1045	Y	0.007813	2	2.155713	0.910594	0.126335	-0.650802
GDSC1	281	13022656	753599	NCI-H1304	SIDM00648	SCLC	6	PHA-665752	MET	RTK signaling	1045	Y	0.007813	2	3.563277	0.986226	0.027151	0.927278
GDSC1	281	13023534	753605	NCI-H510A	SIDM00927	SCLC	6	PHA-665752	MET	RTK signaling	1045	Y	0.007813	2	3.027356	0.980231	0.033037	0.326434
GDSC1	281	13024659	753612	SK-MM-2	SIDM00391	MM	6	PHA-665752	MET	RTK signaling	1045	Y	0.007813	2	3.776618	0.988865	0.044707	1.166463
GDSC1	281	13025004	753614	TE-15	SIDM00249	ESCA	6	PHA-665752	MET	RTK signaling	1045	Y	0.007813	2	1.830207	0.931375	0.114406	-1.01574
GDSC1	281	13025473	753616	BE2-M17	SIDM01229	NB	6	PHA-665752	MET	RTK signaling	1045	Y	0.007813	2	2.556417	0.969717	0.016098	-0.201555
GDSC1	281	13025821	753618	KELLY	SIDM01009	NB	6	PHA-665752	MET	RTK signaling	1045	Y	0.007813	2	2.888165	0.987223	0.024928	0.170381
GDSC1	281	13026172	753620	SIMA	SIDM00395	NB	6	PHA-665752	MET	RTK signaling	1045	Y	0.007813	2	2.278024	0.958332	0.06714	-0.513674
GDSC1	281	13026524	753621	TE-1	SIDM00369	ESCA	6	PHA-665752	MET	RTK signaling	1045	Y	0.007813	2	3.065957	0.968995	0.109123	0.369711
GDSC1	281	13026872	753622	TE-10	SIDM00349	ESCA	6	PHA-665752	MET	RTK signaling	1045	Y	0.007813	2	2.510782	0.968987	0.123548	-0.252719
GDSC1	281	13027222	753623	TE-8	SIDM00326	ESCA	6	PHA-665752	MET	RTK signaling	1045	Y	0.007813	2	3.484802	0.982507	0.032898	0.839296
GDSC1	281	13029361	905938	HL-60	SIDM00829	LAML	6	PHA-665752	MET	RTK signaling	1045	Y	0.007813	2	3.346624	0.990774	0.021223	0.684379
GDSC1	281	13030021	905940	K-562	SIDM00791	LCML	6	PHA-665752	MET	RTK signaling	1045	Y	0.007813	2	3.337007	0.985379	0.089477	0.673597
GDSC1	281	13030372	905941	NCI-H226	SIDM00139	LUSC	6	PHA-665752	MET	RTK signaling	1045	Y	0.007813	2	3.183717	0.986612	0.047056	0.501737
GDSC1	281	13030710	905942	NCI-H23	SIDM00138	LUAD	6	PHA-665752	MET	RTK signaling	1045	Y	0.007813	2	2.644076	0.979955	0.069779	-0.103277
GDSC1	281	13032512	905948	A498	SIDM00124	KIRC	6	PHA-665752	MET	RTK signaling	1045	Y	0.007813	2	1.228141	0.85206	0.149842	-1.690742
GDSC1	281	13033416	905952	CCRF-CEM	SIDM00121	ALL	6	PHA-665752	MET	RTK signaling	1045	Y	0.007813	2	2.585809	0.980258	0.078372	-0.168603
GDSC1	281	13034072	905955	SK-MEL-2	SIDM00082	SKCM	6	PHA-665752	MET	RTK signaling	1045	Y	0.007813	2	3.093492	0.980735	0.119591	0.400582
GDSC1	281	13035023	905958	MOLT-4	SIDM00145	ALL	6	PHA-665752	MET	RTK signaling	1045	Y	0.007813	2	2.234467	0.984293	0.07466	-0.562507
GDSC1	281	13036868	905964	RPMI-8226	SIDM00087	MM	6	PHA-665752	MET	RTK signaling	1045	Y	0.007813	2	2.726194	0.983712	0.11577	-0.011211
GDSC1	281	13037218	905965	SR	SIDM00096	UNCLASSIFIED	6	PHA-665752	MET	RTK signaling	1045	Y	0.007813	2	2.505221	0.983111	0.025739	-0.258954
GDSC1	281	13037564	905967	NCI-H322M	SIDM00117	LUAD	6	PHA-665752	MET	RTK signaling	1045	Y	0.007813	2	3.892919	0.972217	0.101204	1.296854
GDSC1	281	13038340	905970	EKVX	SIDM00119	LUAD	6	PHA-665752	MET	RTK signaling	1045	Y	0.007813	2	4.183683	0.957132	0.104671	1.622841
GDSC1	281	13039012	905972	HOP-62	SIDM00133	LUAD	6	PHA-665752	MET	RTK signaling	1045	Y	0.007813	2	3.095179	0.982879	0.08099	0.402473
GDSC1	281	13039601	905974	LOXIMVI	SIDM00149	SKCM	6	PHA-665752	MET	RTK signaling	1045	Y	0.007813	2	2.973312	0.982886	0.078987	0.265843
GDSC1	281	13040555	905977	UACC-257	SIDM00108	SKCM	6	PHA-665752	MET	RTK signaling	1045	Y	0.007813	2	3.521598	0.981886	0.057852	0.88055
GDSC1	281	13040898	905978	RXF393	SIDM00086	KIRC	6	PHA-665752	MET	RTK signaling	1045	Y	0.007813	2	4.005815	0.973988	0.042236	1.423426
GDSC1	281	13041531	905980	TK10	SIDM00113	KIRC	6	PHA-665752	MET	RTK signaling	1045	Y	0.007813	2	3.562861	0.980609	0.048725	0.926812
GDSC1	281	13042174	905982	SNB75	SIDM00095	GBM	6	PHA-665752	MET	RTK signaling	1045	Y	0.007813	2	3.686828	0.973662	0.149836	1.065796
GDSC1	281	13042815	905984	SF539	SIDM00083	LGG	6	PHA-665752	MET	RTK signaling	1045	Y	0.007813	2	1.759804	0.964611	0.12098	-1.094672
GDSC1	281	13043475	905986	SF268	SIDM00085	GBM	6	PHA-665752	MET	RTK signaling	1045	Y	0.007813	2	3.344968	0.983653	0.030124	0.682522
GDSC1	281	13043827	905989	KM12	SIDM00150	COREAD	6	PHA-665752	MET	RTK signaling	1045	Y	0.007813	2	1.509938	0.918408	0.057721	-1.374807
GDSC1	281	13044178	905990	OVCAR-4	SIDM00092	OV	6	PHA-665752	MET	RTK signaling	1045	Y	0.007813	2	4.022214	0.974668	0.051822	1.441812
GDSC1	281	13045443	906746	Becker	SIDM00490	GBM	6	PHA-665752	MET	RTK signaling	1045	Y	0.007813	2	1.145086	0.897297	0.056061	-1.783859
GDSC1	281	13045790	906763	BE-13	SIDM01245	ALL	6	PHA-665752	MET	RTK signaling	1045	Y	0.007813	2	0.908917	0.894226	0.190693	-2.048638
GDSC1	281	13046136	906765	ARH-77	SIDM00900	MM	6	PHA-665752	MET	RTK signaling	1045	Y	0.007813	2	3.07811	0.98794	0.029439	0.383336
GDSC1	281	13047628	906794	A253	SIDM00796	UNCLASSIFIED	6	PHA-665752	MET	RTK signaling	1045	Y	0.007813	2	2.983584	0.980067	0.046796	0.277359
GDSC1	281	13048898	906800	697	SIDM01076	UNCLASSIFIED	6	PHA-665752	MET	RTK signaling	1045	Y	0.007813	2	1.745547	0.972051	0.045789	-1.110657
GDSC1	281	13049965	906807	CRO-AP2	SIDM00952	DLBC	6	PHA-665752	MET	RTK signaling	1045	Y	0.007813	2	2.712843	0.987397	0.024536	-0.02618
GDSC1	281	13050297	906808	COR-L88	SIDM00506	SCLC	6	PHA-665752	MET	RTK signaling	1045	Y	0.007813	2	3.274403	0.964986	0.071052	0.60341
GDSC1	281	13050641	906812	COLO-824	SIDM00954	BRCA	6	PHA-665752	MET	RTK signaling	1045	Y	0.007813	2	2.62465	0.970168	0.160788	-0.125056
GDSC1	281	13050988	906813	COLO-800	SIDM00515	SKCM	6	PHA-665752	MET	RTK signaling	1045	Y	0.007813	2	2.23471	0.969803	0.114554	-0.562235
GDSC1	281	13054764	906831	Daudi	SIDM00845	UNCLASSIFIED	6	PHA-665752	MET	RTK signaling	1045	Y	0.007813	2	2.887212	0.988462	0.039876	0.169313
GDSC1	281	13055105	906832	DB	SIDM00886	DLBC	6	PHA-665752	MET	RTK signaling	1045	Y	0.007813	2	3.540887	0.975247	0.032218	0.902175
GDSC1	281	13055752	906834	D-283MED	SIDM00888	MB	6	PHA-665752	MET	RTK signaling	1045	Y	0.007813	2	2.8908	0.987986	0.024595	0.173336
GDSC1	281	13056404	906836	DEL	SIDM00949	UNCLASSIFIED	6	PHA-665752	MET	RTK signaling	1045	Y	0.007813	2	2.557311	0.991214	0.030059	-0.200553
GDSC1	281	13057061	906838	DG-75	SIDM00948	UNCLASSIFIED	6	PHA-665752	MET	RTK signaling	1045	Y	0.007813	2	3.340227	0.985562	0.029104	0.677207
GDSC1	281	13057693	906841	DJM-1	SIDM00281	UNCLASSIFIED	6	PHA-665752	MET	RTK signaling	1045	Y	0.007813	2	3.266814	0.987471	0.037243	0.5949
GDSC1	281	13057870	906842	DOHH-2	SIDM00981	DLBC	6	PHA-665752	MET	RTK signaling	1045	Y	0.007813	2	0.740107	0.901603	0.080632	-2.237898
GDSC1	281	13058503	906844	DU-4475	SIDM01001	BRCA	6	PHA-665752	MET	RTK signaling	1045	Y	0.007813	2	2.284271	0.981403	0.136882	-0.50667
GDSC1	281	13058848	906846	EB2	SIDM00863	UNCLASSIFIED	6	PHA-665752	MET	RTK signaling	1045	Y	0.007813	2	1.547654	0.954707	0.075276	-1.332523
GDSC1	281	13059191	906847	EB-3	SIDM00793	UNCLASSIFIED	6	PHA-665752	MET	RTK signaling	1045	Y	0.007813	2	3.48864	0.982052	0.043407	0.843599
GDSC1	281	13060693	906854	EHEB	SIDM01049	CLL	6	PHA-665752	MET	RTK signaling	1045	Y	0.007813	2	3.717588	0.97246	0.06761	1.100283
GDSC1	281	13061033	906855	EM-2	SIDM01047	LCML	6	PHA-665752	MET	RTK signaling	1045	Y	0.007813	2	3.398492	0.9787	0.051535	0.742531
GDSC1	281	13061376	906856	EoL-1-cell	SIDM00277	UNCLASSIFIED	6	PHA-665752	MET	RTK signaling	1045	Y	0.007813	2	1.932514	0.96203	0.2149	-0.90104
GDSC1	281	13061727	906861	ETK-1	SIDM00276	UNCLASSIFIED	6	PHA-665752	MET	RTK signaling	1045	Y	0.007813	2	1.541578	0.927206	0.126729	-1.339335
GDSC1	281	13062075	906862	EVSA-T	SIDM01042	BRCA	6	PHA-665752	MET	RTK signaling	1045	Y	0.007813	2	2.853775	0.987541	0.022226	0.131825
GDSC1	281	13063528	906869	GCIY	SIDM00274	STAD	6	PHA-665752	MET	RTK signaling	1045	Y	0.007813	2	3.4281	0.982641	0.044598	0.775725
GDSC1	281	13063870	906870	GDM-1	SIDM01057	LAML	6	PHA-665752	MET	RTK signaling	1045	Y	0.007813	2	1.999144	0.944522	0.083678	-0.826339
GDSC1	281	13064218	906871	GI-1	SIDM00273	LGG	6	PHA-665752	MET	RTK signaling	1045	Y	0.007813	2	1.306436	0.935273	0.122336	-1.602962
GDSC1	281	13064570	906872	GI-ME-N	SIDM00227	NB	6	PHA-665752	MET	RTK signaling	1045	Y	0.007813	2	3.423726	0.973328	0.049846	0.770821
GDSC1	281	13065199	906875	GOTO	SIDM00544	NB	6	PHA-665752	MET	RTK signaling	1045	Y	0.007813	2	3.144137	0.97374	0.031804	0.457362
GDSC1	281	13065550	906877	GR-ST	SIDM01259	ALL	6	PHA-665752	MET	RTK signaling	1045	Y	0.007813	2	3.52856	0.97186	0.178321	0.888355
GDSC1	281	13066796	907043	H9	SIDM01251	UNCLASSIFIED	6	PHA-665752	MET	RTK signaling	1045	Y	0.007813	2	2.258938	0.972933	0.070069	-0.535072
GDSC1	281	13067140	907044	HC-1	SIDM01073	UNCLASSIFIED	6	PHA-665752	MET	RTK signaling	1045	Y	0.007813	2	3.050492	0.986073	0.030033	0.352373
GDSC1	281	13068686	907050	HD-MY-Z	SIDM01063	UNCLASSIFIED	6	PHA-665752	MET	RTK signaling	1045	Y	0.007813	2	3.010082	0.985568	0.027523	0.307067
GDSC1	281	13069344	907053	HEL	SIDM00594	LAML	6	PHA-665752	MET	RTK signaling	1045	Y	0.007813	2	2.614132	0.991207	0.023733	-0.136849
GDSC1	281	13069975	907056	HH	SIDM00671	UNCLASSIFIED	6	PHA-665752	MET	RTK signaling	1045	Y	0.007813	2	3.496096	0.970998	0.033632	0.851959
GDSC1	281	13072078	907063	HT	SIDM00661	DLBC	6	PHA-665752	MET	RTK signaling	1045	Y	0.007813	2	3.11343	0.988094	0.026232	0.422936
GDSC1	281	13073325	907067	HT-144	SIDM00695	SKCM	6	PHA-665752	MET	RTK signaling	1045	Y	0.007813	2	1.808877	0.928451	0.140774	-1.039655
GDSC1	281	13074896	907073	HuTu-80	SIDM00694	UNCLASSIFIED	6	PHA-665752	MET	RTK signaling	1045	Y	0.007813	2	2.547582	0.991085	0.056054	-0.21146
GDSC1	281	13075529	907170	IMR-5	SIDM01206	NB	6	PHA-665752	MET	RTK signaling	1045	Y	0.007813	2	1.138199	0.930979	0.110975	-1.79158
GDSC1	281	13076184	907172	IST-MEL1	SIDM00225	SKCM	6	PHA-665752	MET	RTK signaling	1045	Y	0.007813	2	2.716191	0.962566	0.075087	-0.022426
GDSC1	281	13076527	907173	IST-MES1	SIDM00224	MESO	6	PHA-665752	MET	RTK signaling	1045	Y	0.007813	2	3.411867	0.985291	0.035419	0.757525
GDSC1	281	13076871	907175	JAR	SIDM01039	UNCLASSIFIED	6	PHA-665752	MET	RTK signaling	1045	Y	0.007813	2	3.097961	0.987696	0.028873	0.405593
GDSC1	281	13077523	907268	JiyoyeP-2003	SIDM00808	UNCLASSIFIED	6	PHA-665752	MET	RTK signaling	1045	Y	0.007813	2	2.800195	0.990176	0.026588	0.071754
GDSC1	281	13077869	907269	JVM-2	SIDM01013	CLL	6	PHA-665752	MET	RTK signaling	1045	Y	0.007813	2	4.058336	0.971081	0.106706	1.482309
GDSC1	281	13078213	907270	JVM-3	SIDM01012	CLL	6	PHA-665752	MET	RTK signaling	1045	Y	0.007813	2	3.705023	0.987247	0.045559	1.086195
GDSC1	281	13078554	907271	KALS-1	SIDM00613	LGG	6	PHA-665752	MET	RTK signaling	1045	Y	0.007813	2	3.43876	0.962991	0.129206	0.787677
GDSC1	281	13078900	907272	KARPAS-45	SIDM01007	ALL	6	PHA-665752	MET	RTK signaling	1045	Y	0.007813	2	1.349919	0.95168	0.062524	-1.554212
GDSC1	281	13079243	907273	KARPAS-299	SIDM01010	UNCLASSIFIED	6	PHA-665752	MET	RTK signaling	1045	Y	0.007813	2	2.895717	0.98944	0.028225	0.178848
GDSC1	281	13079584	907274	KARPAS-422	SIDM01008	DLBC	6	PHA-665752	MET	RTK signaling	1045	Y	0.007813	2	3.537899	0.983085	0.031442	0.898825
GDSC1	281	13079792	907275	KASUMI-1	SIDM01005	LAML	6	PHA-665752	MET	RTK signaling	1045	Y	0.007813	2	3.133731	0.981988	0.035945	0.445695
GDSC1	281	13080322	907277	KE-37	SIDM01003	ALL	6	PHA-665752	MET	RTK signaling	1045	Y	0.007813	2	1.645813	0.982754	0.028312	-1.222473
GDSC1	281	13080650	907278	KG-1	SIDM00785	LAML	6	PHA-665752	MET	RTK signaling	1045	Y	0.007813	2	2.858559	0.985288	0.024027	0.137188
GDSC1	281	13081002	907279	KINGS-1	SIDM00612	LGG	6	PHA-665752	MET	RTK signaling	1045	Y	0.007813	2	-1.590173	0.567554	0.175947	-4.850474
GDSC1	281	13081348	907280	KMOE-2	SIDM01019	LAML	6	PHA-665752	MET	RTK signaling	1045	Y	0.007813	2	3.260787	0.990026	0.021798	0.588144
GDSC1	281	13081591	907281	KMS-12-BM	SIDM01020	MM	6	PHA-665752	MET	RTK signaling	1045	Y	0.007813	2	2.47804	0.99077	0.033307	-0.289427
GDSC1	281	13081943	907282	KNS-42	SIDM00607	LGG	6	PHA-665752	MET	RTK signaling	1045	Y	0.007813	2	3.463507	0.981401	0.051691	0.815421
GDSC1	281	13083446	907290	H-EMC-SS	SIDM00535	UNCLASSIFIED	6	PHA-665752	MET	RTK signaling	1045	Y	0.007813	2	3.093235	0.966984	0.03437	0.400294
GDSC1	281	13085001	907300	KY821	SIDM00553	LAML	6	PHA-665752	MET	RTK signaling	1045	Y	0.007813	2	3.265017	0.989639	0.020974	0.592887
GDSC1	281	13085346	907311	KU812	SIDM00308	LCML	6	PHA-665752	MET	RTK signaling	1045	Y	0.007813	2	2.463243	0.976493	0.019059	-0.306017
GDSC1	281	13085998	907313	KS-1	SIDM00555	GBM	6	PHA-665752	MET	RTK signaling	1045	Y	0.007813	2	1.954017	0.922472	0.156661	-0.876932
GDSC1	281	13086343	907314	KP-N-YN	SIDM00556	NB	6	PHA-665752	MET	RTK signaling	1045	Y	0.007813	2	2.045725	0.93103	0.129794	-0.774114
GDSC1	281	13088204	907322	L-428	SIDM00327	UNCLASSIFIED	6	PHA-665752	MET	RTK signaling	1045	Y	0.007813	2	3.060236	0.991239	0.02655	0.363298
GDSC1	281	13088549	907323	L-540	SIDM00329	UNCLASSIFIED	6	PHA-665752	MET	RTK signaling	1045	Y	0.007813	2	2.859081	0.984689	0.106938	0.137774
GDSC1	281	13088895	907783	LAMA-84	SIDM00346	LCML	6	PHA-665752	MET	RTK signaling	1045	Y	0.007813	2	3.240456	0.985006	0.032319	0.56535
GDSC1	281	13089234	907786	LC-2-ad	SIDM00297	LUAD	6	PHA-665752	MET	RTK signaling	1045	Y	0.007813	2	2.22896	0.963417	0.097795	-0.568682
GDSC1	281	13089579	907787	LC4-1	SIDM00549	ALL	6	PHA-665752	MET	RTK signaling	1045	Y	0.007813	2	3.259906	0.978127	0.027726	0.587156
GDSC1	281	13089927	907788	LNCaP-Clone-FGC	SIDM00683	PRAD	6	PHA-665752	MET	RTK signaling	1045	Y	0.007813	2	2.702956	0.966632	0.137514	-0.037264
GDSC1	281	13090274	907789	LOUCY	SIDM00342	ALL	6	PHA-665752	MET	RTK signaling	1045	Y	0.007813	2	2.278778	0.989292	0.064272	-0.512829
GDSC1	281	13090932	907791	LP-1	SIDM00340	MM	6	PHA-665752	MET	RTK signaling	1045	Y	0.007813	2	2.560195	0.990659	0.015869	-0.19732
GDSC1	281	13091286	907792	LS-123	SIDM00776	COREAD	6	PHA-665752	MET	RTK signaling	1045	Y	0.007813	2	3.429173	0.964614	0.062221	0.776928
GDSC1	281	13091634	907794	LS-411N	SIDM00660	COREAD	6	PHA-665752	MET	RTK signaling	1045	Y	0.007813	2	2.90022	0.965667	0.148779	0.183897
GDSC1	281	13091988	907795	LS-513	SIDM00677	COREAD	6	PHA-665752	MET	RTK signaling	1045	Y	0.007813	2	3.336449	0.982075	0.146058	0.672972
GDSC1	281	13092609	907799	MC116	SIDM00637	DLBC	6	PHA-665752	MET	RTK signaling	1045	Y	0.007813	2	1.806212	0.997183	0.050755	-1.042642
GDSC1	281	13094890	908126	MEG-01	SIDM00526	LCML	6	PHA-665752	MET	RTK signaling	1045	Y	0.007813	2	3.446252	0.986991	0.046793	0.796076
GDSC1	281	13097089	908135	MHH-NB-11	SIDM00387	NB	6	PHA-665752	MET	RTK signaling	1045	Y	0.007813	2	3.527501	0.982333	0.033325	0.887168
GDSC1	281	13097434	908136	MHH-PREB-1	SIDM00388	UNCLASSIFIED	6	PHA-665752	MET	RTK signaling	1045	Y	0.007813	2	2.847471	0.987814	0.029088	0.124758
GDSC1	281	13098349	908141	ML-2	SIDM00441	LAML	6	PHA-665752	MET	RTK signaling	1045	Y	0.007813	2	2.835996	0.987168	0.054326	0.111893
GDSC1	281	13098698	908142	MLMA	SIDM00561	UNCLASSIFIED	6	PHA-665752	MET	RTK signaling	1045	Y	0.007813	2	3.030038	0.983948	0.058892	0.329441
GDSC1	281	13099050	908143	MN-60	SIDM00438	UNCLASSIFIED	6	PHA-665752	MET	RTK signaling	1045	Y	0.007813	2	2.968137	0.971919	0.088111	0.260042
GDSC1	281	13099948	908146	MOLT-13	SIDM00433	ALL	6	PHA-665752	MET	RTK signaling	1045	Y	0.007813	2	1.68376	0.95444	0.049384	-1.179929
GDSC1	281	13100422	908148	MONO-MAC-6	SIDM01023	LAML	6	PHA-665752	MET	RTK signaling	1045	Y	0.007813	2	2.259227	0.952457	0.033291	-0.534748
GDSC1	281	13100773	908149	Mo-T	SIDM00623	UNCLASSIFIED	6	PHA-665752	MET	RTK signaling	1045	Y	0.007813	2	3.609501	0.983079	0.046086	0.979101
GDSC1	281	13101117	908150	MPP-89	SIDM00222	MESO	6	PHA-665752	MET	RTK signaling	1045	Y	0.007813	2	3.058167	0.965428	0.118125	0.360978
GDSC1	281	13101459	908151	MRK-nu-1	SIDM00562	BRCA	6	PHA-665752	MET	RTK signaling	1045	Y	0.007813	2	1.34776	0.912555	0.101454	-1.556632
GDSC1	281	13101789	908152	MSTO-211H	SIDM00640	MESO	6	PHA-665752	MET	RTK signaling	1045	Y	0.007813	2	3.041052	0.989915	0.023545	0.341789
GDSC1	281	13102130	908156	MV-4-11	SIDM00657	UNCLASSIFIED	6	PHA-665752	MET	RTK signaling	1045	Y	0.007813	2	0.364015	0.863277	0.043306	-2.659552
GDSC1	281	13102478	908158	NALM-6	SIDM00429	UNCLASSIFIED	6	PHA-665752	MET	RTK signaling	1045	Y	0.007813	2	1.743438	0.971727	0.033411	-1.113021
GDSC1	281	13102782	908159	NAMALWA	SIDM00641	UNCLASSIFIED	6	PHA-665752	MET	RTK signaling	1045	Y	0.007813	2	1.128966	0.942394	0.073895	-1.801932
GDSC1	281	13103101	908440	NB69	SIDM00244	NB	6	PHA-665752	MET	RTK signaling	1045	Y	0.007813	2	2.824822	0.987916	0.037419	0.099364
GDSC1	281	13103892	908444	SNU-1	SIDM01146	STAD	6	PHA-665752	MET	RTK signaling	1045	Y	0.007813	2	2.655537	0.956893	0.038752	-0.090429
GDSC1	281	13104244	908445	SNU-5	SIDM01144	STAD	6	PHA-665752	MET	RTK signaling	1045	Y	0.007813	2	-2.148537	0.489787	0.227088	-5.476481
GDSC1	281	13104586	908446	SNU-16	SIDM01145	STAD	6	PHA-665752	MET	RTK signaling	1045	Y	0.007813	2	2.501129	0.967543	0.045608	-0.263541
GDSC1	281	13104919	908447	NH-12	SIDM00577	NB	6	PHA-665752	MET	RTK signaling	1045	Y	0.007813	2	3.422467	0.983015	0.035031	0.76941
GDSC1	281	13105261	908448	NKM-1	SIDM00576	LAML	6	PHA-665752	MET	RTK signaling	1045	Y	0.007813	2	2.195155	0.948845	0.130154	-0.606582
GDSC1	281	13105612	908449	NMC-G1	SIDM00575	LGG	6	PHA-665752	MET	RTK signaling	1045	Y	0.007813	2	3.585626	0.978439	0.085049	0.952334
GDSC1	281	13105961	908450	no-11	SIDM00573	LGG	6	PHA-665752	MET	RTK signaling	1045	Y	0.007813	2	3.923949	0.980989	0.031288	1.331643
GDSC1	281	13106309	908451	NOMO-1	SIDM00580	LAML	6	PHA-665752	MET	RTK signaling	1045	Y	0.007813	2	2.410279	0.95327	0.121149	-0.365397
GDSC1	281	13106660	908452	no-10	SIDM00574	LGG	6	PHA-665752	MET	RTK signaling	1045	Y	0.007813	2	3.461085	0.97916	0.099431	0.812706
GDSC1	281	13107007	908454	NTERA-2-cl-D1	SIDM01203	UNCLASSIFIED	6	PHA-665752	MET	RTK signaling	1045	Y	0.007813	2	2.376464	0.974736	0.214613	-0.403309
GDSC1	281	13107657	908457	NCI-H747	SIDM00778	COREAD	6	PHA-665752	MET	RTK signaling	1045	Y	0.007813	2	3.685953	0.978624	0.046225	1.064816
GDSC1	281	13108007	908458	NCI-H716	SIDM00779	COREAD	6	PHA-665752	MET	RTK signaling	1045	Y	0.007813	2	3.024111	0.971267	0.059542	0.322796
GDSC1	281	13110012	908467	NCI-H1155	SIDM00651	UNCLASSIFIED	6	PHA-665752	MET	RTK signaling	1045	Y	0.007813	2	2.953144	0.990082	0.040238	0.243232
GDSC1	281	13110540	908469	NCI-H1436	SIDM00697	SCLC	6	PHA-665752	MET	RTK signaling	1045	Y	0.007813	2	3.549382	0.980858	0.062111	0.9117
GDSC1	281	13111182	908471	NCI-H1581	SIDM00748	UNCLASSIFIED	6	PHA-665752	MET	RTK signaling	1045	Y	0.007813	2	2.769799	0.984985	0.023975	0.037676
GDSC1	281	13111824	908473	NCI-H1666	SIDM00743	LUAD	6	PHA-665752	MET	RTK signaling	1045	Y	0.007813	2	2.786941	0.966442	0.129473	0.056895
GDSC1	281	13113085	908480	NCI-H2081	SIDM00710	SCLC	6	PHA-665752	MET	RTK signaling	1045	Y	0.007813	2	3.435094	0.985913	0.032045	0.783567
GDSC1	281	13113292	908481	NCI-H2196	SIDM00731	SCLC	6	PHA-665752	MET	RTK signaling	1045	Y	0.007813	2	2.847207	0.974968	0.034958	0.124462
GDSC1	281	13113641	908483	NCI-H524	SIDM01129	SCLC	6	PHA-665752	MET	RTK signaling	1045	Y	0.007813	2	2.167988	0.970748	0.093622	-0.63704
GDSC1	281	13113800	909194	NCI-H748	SIDM01117	SCLC	6	PHA-665752	MET	RTK signaling	1045	Y	0.007813	2	2.865425	0.961921	0.086947	0.144886
GDSC1	281	13114150	909248	ONS-76	SIDM00567	MB	6	PHA-665752	MET	RTK signaling	1045	Y	0.007813	2	3.330424	0.983803	0.038495	0.666216
GDSC1	281	13114496	909249	OPM-2	SIDM00457	MM	6	PHA-665752	MET	RTK signaling	1045	Y	0.007813	2	2.680987	0.992332	0.02098	-0.061895
GDSC1	281	13114840	909250	OS-RC-2	SIDM00239	KIRC	6	PHA-665752	MET	RTK signaling	1045	Y	0.007813	2	3.970617	0.976222	0.070445	1.383964
GDSC1	281	13115485	909252	P30-OHK	SIDM00364	ALL	6	PHA-665752	MET	RTK signaling	1045	Y	0.007813	2	2.473396	0.989663	0.072706	-0.294634
GDSC1	281	13115828	909253	P31-FUJ	SIDM00363	LAML	6	PHA-665752	MET	RTK signaling	1045	Y	0.007813	2	2.727498	0.995972	0.018944	-0.00975
GDSC1	281	13116402	909256	OCUB-M	SIDM00241	BRCA	6	PHA-665752	MET	RTK signaling	1045	Y	0.007813	2	2.703148	0.98862	0.068582	-0.037049
GDSC1	281	13117048	909260	PF-382	SIDM00451	ALL	6	PHA-665752	MET	RTK signaling	1045	Y	0.007813	2	2.711335	0.985432	0.019889	-0.02787
GDSC1	281	13117394	909262	Raji	SIDM00844	UNCLASSIFIED	6	PHA-665752	MET	RTK signaling	1045	Y	0.007813	2	3.125049	0.988655	0.025274	0.435962
GDSC1	281	13118347	909696	REH	SIDM00447	UNCLASSIFIED	6	PHA-665752	MET	RTK signaling	1045	Y	0.007813	2	2.008636	0.96482	0.109407	-0.815696
GDSC1	281	13118692	909697	RF-48	SIDM01092	STAD	6	PHA-665752	MET	RTK signaling	1045	Y	0.007813	2	3.701226	0.981894	0.034129	1.081938
GDSC1	281	13119044	909698	RKO	SIDM01090	COREAD	6	PHA-665752	MET	RTK signaling	1045	Y	0.007813	2	2.960373	0.987504	0.028231	0.251337
GDSC1	281	13119855	909701	RPMI-6666	SIDM00813	UNCLASSIFIED	6	PHA-665752	MET	RTK signaling	1045	Y	0.007813	2	4.004177	0.984938	0.036345	1.42159
GDSC1	281	13120209	909702	RPMI-8402	SIDM00403	ALL	6	PHA-665752	MET	RTK signaling	1045	Y	0.007813	2	2.046638	0.981576	0.015576	-0.77309
GDSC1	281	13120561	909703	RS4-11	SIDM01086	ALL	6	PHA-665752	MET	RTK signaling	1045	Y	0.007813	2	1.445881	0.935104	0.122878	-1.446625
GDSC1	281	13122765	909712	SF126	SIDM00382	GBM	6	PHA-665752	MET	RTK signaling	1045	Y	0.007813	2	3.270531	0.984351	0.05459	0.599068
GDSC1	281	13123118	909713	SH-4	SIDM01079	SKCM	6	PHA-665752	MET	RTK signaling	1045	Y	0.007813	2	3.649524	0.970439	0.129944	1.023973
GDSC1	281	13123324	909715	SIG-M5	SIDM00396	LAML	6	PHA-665752	MET	RTK signaling	1045	Y	0.007813	2	2.011293	0.993335	0.024223	-0.812718
GDSC1	281	13123981	909717	SJSA-1	SIDM01112	UNCLASSIFIED	6	PHA-665752	MET	RTK signaling	1045	Y	0.007813	2	3.649949	0.981481	0.035503	1.02445
GDSC1	281	13124946	909720	SK-LMS-1	SIDM01109	UNCLASSIFIED	6	PHA-665752	MET	RTK signaling	1045	Y	0.007813	2	-0.538848	0.738645	0.141363	-3.671789
GDSC1	281	13125491	909722	SKM-1	SIDM00380	UNCLASSIFIED	6	PHA-665752	MET	RTK signaling	1045	Y	0.007813	2	2.821879	0.968866	0.05086	0.096065
GDSC1	281	13125844	909723	SK-MEL-1	SIDM01107	SKCM	6	PHA-665752	MET	RTK signaling	1045	Y	0.007813	2	4.204578	0.982857	0.02914	1.646268
GDSC1	281	13127830	909731	SK-PN-DW	SIDM01097	UNCLASSIFIED	6	PHA-665752	MET	RTK signaling	1045	Y	0.007813	2	1.807571	0.944729	0.162094	-1.041119
GDSC1	281	13128163	909732	SK-UT-1	SIDM01113	UNCLASSIFIED	6	PHA-665752	MET	RTK signaling	1045	Y	0.007813	2	3.018557	0.986438	0.087696	0.316569
GDSC1	281	13129886	909740	SNU-C2B	SIDM00781	COREAD	6	PHA-665752	MET	RTK signaling	1045	Y	0.007813	2	3.780321	0.97623	0.066475	1.170615
GDSC1	281	13130081	909742	SU-DHL-1	SIDM00390	UNCLASSIFIED	6	PHA-665752	MET	RTK signaling	1045	Y	0.007813	2	2.137255	0.989261	0.022293	-0.671496
GDSC1	281	13130429	909743	SUP-T1	SIDM01154	ALL	6	PHA-665752	MET	RTK signaling	1045	Y	0.007813	2	0.794824	0.89037	0.01748	-2.176553
GDSC1	281	13133456	909754	SW684	SIDM01175	UNCLASSIFIED	6	PHA-665752	MET	RTK signaling	1045	Y	0.007813	2	4.340292	0.979816	0.079931	1.798422
GDSC1	281	13134104	909756	SW872	SIDM01159	UNCLASSIFIED	6	PHA-665752	MET	RTK signaling	1045	Y	0.007813	2	2.392289	0.977954	0.175856	-0.385567
GDSC1	281	13134762	909758	SW962	SIDM01178	UNCLASSIFIED	6	PHA-665752	MET	RTK signaling	1045	Y	0.007813	2	2.36152	0.95493	0.047218	-0.420063
GDSC1	281	13135101	909759	SW982	SIDM01161	UNCLASSIFIED	6	PHA-665752	MET	RTK signaling	1045	Y	0.007813	2	3.126145	0.984061	0.049519	0.437191
GDSC1	281	13135610	909762	TALL-1	SIDM00370	ALL	6	PHA-665752	MET	RTK signaling	1045	Y	0.007813	2	3.089169	0.988098	0.034913	0.395736
GDSC1	281	13135960	909769	TGBC1TKB	SIDM00252	UNCLASSIFIED	6	PHA-665752	MET	RTK signaling	1045	Y	0.007813	2	2.632976	0.975764	0.125785	-0.115722
GDSC1	281	13136608	909771	THP-1	SIDM01172	LAML	6	PHA-665752	MET	RTK signaling	1045	Y	0.007813	2	3.122054	0.992114	0.028315	0.432604
GDSC1	281	13136958	909773	TUR	SIDM01205	DLBC	6	PHA-665752	MET	RTK signaling	1045	Y	0.007813	2	2.963301	0.987316	0.028533	0.25462
GDSC1	281	13137901	909777	U-698-M	SIDM00424	UNCLASSIFIED	6	PHA-665752	MET	RTK signaling	1045	Y	0.007813	2	2.072554	0.948325	0.174832	-0.744036
GDSC1	281	13139708	909785	WSU-NHL	SIDM00412	UNCLASSIFIED	6	PHA-665752	MET	RTK signaling	1045	Y	0.007813	2	2.902267	0.988412	0.040696	0.186192
GDSC1	281	13140755	909974	RCC10RGB	SIDM00235	KIRC	6	PHA-665752	MET	RTK signaling	1045	Y	0.007813	2	3.310604	0.935856	0.185006	0.643996
GDSC1	281	13141106	909975	KURAMOCHI	SIDM00554	UNCLASSIFIED	6	PHA-665752	MET	RTK signaling	1045	Y	0.007813	2	3.428079	0.977465	0.082784	0.775702
GDSC1	281	13141452	909976	KM-H2	SIDM01018	UNCLASSIFIED	6	PHA-665752	MET	RTK signaling	1045	Y	0.007813	2	2.854902	0.992348	0.021278	0.133089
GDSC1	281	13142834	910401	Ramos-2G6-4C10	SIDM01247	UNCLASSIFIED	6	PHA-665752	MET	RTK signaling	1045	Y	0.007813	2	1.930487	0.970576	0.138552	-0.903313
GDSC1	281	13143167	910544	RPMI-8866	SIDM00482	LCML	6	PHA-665752	MET	RTK signaling	1045	Y	0.007813	2	3.038639	0.987427	0.043638	0.339084
GDSC1	281	13143510	910545	QIMR-WIL	SIDM00467	LAML	6	PHA-665752	MET	RTK signaling	1045	Y	0.007813	2	3.25755	0.9865	0.046183	0.584515
GDSC1	281	13143853	910546	PSN1	SIDM00469	PAAD	6	PHA-665752	MET	RTK signaling	1045	Y	0.007813	2	1.062305	0.934009	0.104979	-1.876669
GDSC1	281	13144811	910554	CW-2	SIDM00282	COREAD	6	PHA-665752	MET	RTK signaling	1045	Y	0.007813	2	2.80649	0.961554	0.097826	0.078812
GDSC1	281	13145155	910566	CMK	SIDM00959	LAML	6	PHA-665752	MET	RTK signaling	1045	Y	0.007813	2	2.583594	0.9909	0.024574	-0.171086
GDSC1	281	13145435	910567	CHP-126	SIDM00286	NB	6	PHA-665752	MET	RTK signaling	1045	Y	0.007813	2	3.131087	0.980586	0.056268	0.442732
GDSC1	281	13145751	910568	CGTH-W-1	SIDM01248	THCA	6	PHA-665752	MET	RTK signaling	1045	Y	0.007813	2	2.510431	0.97429	0.08836	-0.253112
GDSC1	281	13146095	910569	COLO-320-HSR	SIDM00842	COREAD	6	PHA-665752	MET	RTK signaling	1045	Y	0.007813	2	2.824919	0.985102	0.047549	0.099473
GDSC1	281	13146445	910687	ATN-1	SIDM00233	ALL	6	PHA-665752	MET	RTK signaling	1045	Y	0.007813	2	2.846597	0.982339	0.076407	0.123777
GDSC1	281	13146787	910688	CESS	SIDM00917	LAML	6	PHA-665752	MET	RTK signaling	1045	Y	0.007813	2	2.59689	0.986929	0.045834	-0.15618
GDSC1	281	13147439	910691	COLO-684	SIDM00142	UCEC	6	PHA-665752	MET	RTK signaling	1045	Y	0.007813	2	3.457423	0.981367	0.038338	0.808601
GDSC1	281	13147791	910692	COLO-668	SIDM00143	SCLC	6	PHA-665752	MET	RTK signaling	1045	Y	0.007813	2	3.199133	0.98379	0.128259	0.519021
GDSC1	281	13148424	910695	TGBC24TKB	SIDM00267	UNCLASSIFIED	6	PHA-665752	MET	RTK signaling	1045	Y	0.007813	2	3.051272	0.983389	0.121419	0.353247
GDSC1	281	13148764	910697	A388	SIDM00794	UNCLASSIFIED	6	PHA-665752	MET	RTK signaling	1045	Y	0.007813	2	3.471199	0.97891	0.103622	0.824046
GDSC1	281	13149380	910700	C2BBe1	SIDM01233	COREAD	6	PHA-665752	MET	RTK signaling	1045	Y	0.007813	2	2.601369	0.960614	0.119	-0.151158
GDSC1	281	13150298	910703	CA46	SIDM00907	UNCLASSIFIED	6	PHA-665752	MET	RTK signaling	1045	Y	0.007813	2	3.029733	0.978913	0.041041	0.329099
GDSC1	281	13151060	910706	BL-41	SIDM00985	UNCLASSIFIED	6	PHA-665752	MET	RTK signaling	1045	Y	0.007813	2	0.347699	0.899948	0.170079	-2.677843
GDSC1	281	13151402	910710	BV-173	SIDM00962	LCML	6	PHA-665752	MET	RTK signaling	1045	Y	0.007813	2	2.789681	0.982062	0.089467	0.059967
GDSC1	281	13151742	910779	IA-LM	SIDM00306	UNCLASSIFIED	6	PHA-665752	MET	RTK signaling	1045	Y	0.007813	2	3.705031	0.983293	0.048674	1.086204
GDSC1	281	13152089	910780	TGW	SIDM00324	NB	6	PHA-665752	MET	RTK signaling	1045	Y	0.007813	2	2.815066	0.990832	0.023146	0.088427
GDSC1	281	13154540	910861	RL	SIDM01089	DLBC	6	PHA-665752	MET	RTK signaling	1045	Y	0.007813	2	2.324162	0.971852	0.071696	-0.461946
GDSC1	281	13155965	910905	SNU-C1	SIDM01197	COREAD	6	PHA-665752	MET	RTK signaling	1045	Y	0.007813	2	4.060571	0.96118	0.145999	1.484816
GDSC1	281	13156311	910906	ST486	SIDM01198	UNCLASSIFIED	6	PHA-665752	MET	RTK signaling	1045	Y	0.007813	2	2.794018	0.98486	0.04705	0.064829
GDSC1	281	13156798	910910	UACC-812	SIDM01187	BRCA	6	PHA-665752	MET	RTK signaling	1045	Y	0.007813	2	2.556706	0.966814	0.136086	-0.201231
GDSC1	281	13157134	910911	SCC-15	SIDM01083	HNSC	6	PHA-665752	MET	RTK signaling	1045	Y	0.007813	2	3.169868	0.969556	0.029347	0.48621
GDSC1	281	13157929	910918	BC-3	SIDM00895	DLBC	6	PHA-665752	MET	RTK signaling	1045	Y	0.007813	2	2.668766	0.990088	0.026979	-0.075596
GDSC1	281	13158274	910919	BC-1	SIDM00896	DLBC	6	PHA-665752	MET	RTK signaling	1045	Y	0.007813	2	1.767094	0.970778	0.054049	-1.086499
GDSC1	281	13158589	910920	A704	SIDM00849	KIRC	6	PHA-665752	MET	RTK signaling	1045	Y	0.007813	2	2.641365	0.981655	0.087752	-0.106317
GDSC1	281	13158929	910921	A101D	SIDM00801	SKCM	6	PHA-665752	MET	RTK signaling	1045	Y	0.007813	2	1.96664	0.924807	0.106347	-0.86278
GDSC1	281	13160615	910930	SCC-3	SIDM00384	DLBC	6	PHA-665752	MET	RTK signaling	1045	Y	0.007813	2	2.15764	0.992553	0.045924	-0.648641
GDSC1	281	13161268	910932	GAK	SIDM00543	SKCM	6	PHA-665752	MET	RTK signaling	1045	Y	0.007813	2	3.098074	0.989115	0.06445	0.405719
GDSC1	281	13161611	910933	AM-38	SIDM00492	GBM	6	PHA-665752	MET	RTK signaling	1045	Y	0.007813	2	3.026235	0.982378	0.109446	0.325178
GDSC1	281	13161934	910934	A4-Fuk	SIDM00502	DLBC	6	PHA-665752	MET	RTK signaling	1045	Y	0.007813	2	3.056542	0.983586	0.062039	0.359155
GDSC1	281	13162279	910935	A3-KAW	SIDM00495	DLBC	6	PHA-665752	MET	RTK signaling	1045	Y	0.007813	2	1.907475	0.983156	0.034148	-0.929113
GDSC1	281	13162915	910937	COR-L279	SIDM00511	SCLC	6	PHA-665752	MET	RTK signaling	1045	Y	0.007813	2	2.800894	0.989296	0.020617	0.072538
GDSC1	281	13163396	910942	NEC8	SIDM00243	UNCLASSIFIED	6	PHA-665752	MET	RTK signaling	1045	Y	0.007813	2	1.586384	0.963365	0.192441	-1.289101
GDSC1	281	13163748	910943	CAS-1	SIDM00212	GBM	6	PHA-665752	MET	RTK signaling	1045	Y	0.007813	2	3.936119	0.97945	0.095556	1.345287
GDSC1	281	13164099	910944	ALL-PO	SIDM00211	ALL	6	PHA-665752	MET	RTK signaling	1045	Y	0.007813	2	-0.706171	0.705009	0.165286	-3.859383
GDSC1	281	13164440	910947	OCI-AML2	SIDM00446	LAML	6	PHA-665752	MET	RTK signaling	1045	Y	0.007813	2	1.921053	0.98881	0.070749	-0.91389
GDSC1	281	13164790	910948	MFM-223	SIDM00332	BRCA	6	PHA-665752	MET	RTK signaling	1045	Y	0.007813	2	3.944314	0.987955	0.040807	1.354475
GDSC1	281	13165901	917486	LS-1034	SIDM00681	COREAD	6	PHA-665752	MET	RTK signaling	1045	Y	0.007813	2	3.569745	0.984477	0.080466	0.934529
GDSC1	281	13167318	924106	CAL-148	SIDM00938	BRCA	6	PHA-665752	MET	RTK signaling	1045	Y	0.007813	2	2.966711	0.988451	0.026557	0.258443
GDSC1	281	13168274	924110	HDLM-2	SIDM01064	UNCLASSIFIED	6	PHA-665752	MET	RTK signaling	1045	Y	0.007813	2	3.584622	0.989346	0.020215	0.951209
GDSC1	281	13169224	924186	KGN	SIDM00302	UNCLASSIFIED	6	PHA-665752	MET	RTK signaling	1045	Y	0.007813	2	3.404744	0.979992	0.065317	0.74954
GDSC1	281	13169558	924187	KLE	SIDM00686	UCEC	6	PHA-665752	MET	RTK signaling	1045	Y	0.007813	2	3.191395	0.953689	0.142604	0.510345
GDSC1	281	13169895	924188	KNS-81-FD	SIDM01210	LGG	6	PHA-665752	MET	RTK signaling	1045	Y	0.007813	2	2.483122	0.932066	0.044513	-0.28373
GDSC1	281	13169926	924189	KP-N-RT-BM-1	SIDM00557	NB	6	PHA-665752	MET	RTK signaling	1045	Y	0.007813	2	3.285597	0.970176	0.078339	0.615959
GDSC1	281	13170259	924238	K5	SIDM00056	THCA	6	PHA-665752	MET	RTK signaling	1045	Y	0.007813	2	3.040602	0.986172	0.032376	0.341285
GDSC1	281	13170603	924239	L-363	SIDM00312	MM	6	PHA-665752	MET	RTK signaling	1045	Y	0.007813	2	2.714768	0.989091	0.057629	-0.024022
GDSC1	281	13171249	924244	NCI-H1975	SIDM00759	LUAD	6	PHA-665752	MET	RTK signaling	1045	Y	0.007813	2	3.527006	0.980357	0.04603	0.886613
GDSC1	281	13171577	924247	SW954	SIDM01157	UNCLASSIFIED	6	PHA-665752	MET	RTK signaling	1045	Y	0.007813	2	3.277921	0.9892	0.062161	0.607354
GDSC1	281	13171747	924248	TE-441-T	SIDM01173	UNCLASSIFIED	6	PHA-665752	MET	RTK signaling	1045	Y	0.007813	2	0.632587	0.875984	0.205831	-2.358443
GDSC1	281	13172530	925339	MMAc-SF	SIDM01242	SKCM	6	PHA-665752	MET	RTK signaling	1045	Y	0.007813	2	3.103632	0.978837	0.073565	0.41195
GDSC1	281	13173477	925343	MFH-ino	SIDM00299	UNCLASSIFIED	6	PHA-665752	MET	RTK signaling	1045	Y	0.007813	2	3.540718	0.980388	0.15435	0.901986
GDSC1	281	13173824	925345	NOS-1	SIDM00242	UNCLASSIFIED	6	PHA-665752	MET	RTK signaling	1045	Y	0.007813	2	1.192118	0.881176	0.134305	-1.73113
GDSC1	281	13175009	930082	RL95-2	SIDM01088	UNCLASSIFIED	6	PHA-665752	MET	RTK signaling	1045	Y	0.007813	2	2.329367	0.967603	0.142385	-0.456111
GDSC1	281	13176834	946353	TE-9	SIDM00325	ESCA	6	PHA-665752	MET	RTK signaling	1045	Y	0.007813	2	3.424994	0.985362	0.028973	0.772243
GDSC1	281	13177170	946354	TE-11	SIDM00348	ESCA	6	PHA-665752	MET	RTK signaling	1045	Y	0.007813	2	1.93384	0.961862	0.076184	-0.899554
GDSC1	281	13177491	946355	TE-6	SIDM00328	ESCA	6	PHA-665752	MET	RTK signaling	1045	Y	0.007813	2	3.636602	0.98057	0.046405	1.009486
GDSC1	281	13177843	946356	TE-12	SIDM00023	ESCA	6	PHA-665752	MET	RTK signaling	1045	Y	0.007813	2	2.970078	0.957181	0.09758	0.262217
GDSC1	281	13178380	946358	YT	SIDM00410	ALL	6	PHA-665752	MET	RTK signaling	1045	Y	0.007813	2	2.474408	0.983653	0.013156	-0.293499
GDSC1	281	13178730	946359	BT-474	SIDM00963	BRCA	6	PHA-665752	MET	RTK signaling	1045	Y	0.007813	2	3.541405	0.980857	0.037712	0.902757
GDSC1	281	13179594	946363	KP-N-YS	SIDM00157	NB	6	PHA-665752	MET	RTK signaling	1045	Y	0.007813	2	2.607526	0.967882	0.10421	-0.144255
GDSC1	281	13179914	946367	D-247MG	SIDM00622	GBM	6	PHA-665752	MET	RTK signaling	1045	Y	0.007813	2	3.562876	0.975668	0.063792	0.926828
GDSC1	281	13180266	946368	D-263MG	SIDM00732	GBM	6	PHA-665752	MET	RTK signaling	1045	Y	0.007813	2	3.568777	0.983135	0.043141	0.933444
GDSC1	281	13180578	946369	D-336MG	SIDM00620	LGG	6	PHA-665752	MET	RTK signaling	1045	Y	0.007813	2	3.25616	0.977538	0.127543	0.582956
GDSC1	281	13181550	946373	D-502MG	SIDM00208	LGG	6	PHA-665752	MET	RTK signaling	1045	Y	0.007813	2	3.331284	0.956796	0.067478	0.667181
GDSC1	281	13182485	949088	CTB-1	SIDM00283	DLBC	6	PHA-665752	MET	RTK signaling	1045	Y	0.007813	2	3.886857	0.974312	0.039245	1.290057
GDSC1	281	13182804	949092	CP67-MEL	SIDM00189	SKCM	6	PHA-665752	MET	RTK signaling	1045	Y	0.007813	2	3.364662	0.947323	0.152813	0.704602
GDSC1	281	13183761	949153	HAL-01	SIDM00289	ALL	6	PHA-665752	MET	RTK signaling	1045	Y	0.007813	2	2.139103	0.956422	0.132911	-0.669424
GDSC1	281	13184100	949154	OMC-1	SIDM00240	CESC	6	PHA-665752	MET	RTK signaling	1045	Y	0.007813	2	3.452559	0.986455	0.037822	0.803148
GDSC1	281	13184446	949155	ES8	SIDM00261	UNCLASSIFIED	6	PHA-665752	MET	RTK signaling	1045	Y	0.007813	2	2.546264	0.978689	0.041963	-0.212939
GDSC1	281	13184798	949156	ES4	SIDM00264	UNCLASSIFIED	6	PHA-665752	MET	RTK signaling	1045	Y	0.007813	2	2.689994	0.965505	0.175513	-0.051797
GDSC1	281	13185146	949157	ES6	SIDM00262	UNCLASSIFIED	6	PHA-665752	MET	RTK signaling	1045	Y	0.007813	2	1.33306	0.897118	0.157857	-1.573113
GDSC1	281	13185493	949158	ES1	SIDM00266	UNCLASSIFIED	6	PHA-665752	MET	RTK signaling	1045	Y	0.007813	2	0.245739	0.818419	0.126165	-2.792156
GDSC1	281	13186148	949161	EW-3	SIDM00202	UNCLASSIFIED	6	PHA-665752	MET	RTK signaling	1045	Y	0.007813	2	2.403416	0.9544	0.146625	-0.373091
GDSC1	281	13186189	949162	EW-12	SIDM00200	UNCLASSIFIED	6	PHA-665752	MET	RTK signaling	1045	Y	0.007813	2	4.977043	0.975417	0.048643	2.512312
GDSC1	281	13186541	949163	EW-1	SIDM00205	UNCLASSIFIED	6	PHA-665752	MET	RTK signaling	1045	Y	0.007813	2	3.158249	0.985169	0.034624	0.473184
GDSC1	281	13186886	949164	EW-18	SIDM00197	UNCLASSIFIED	6	PHA-665752	MET	RTK signaling	1045	Y	0.007813	2	2.357587	0.960378	0.052974	-0.424472
GDSC1	281	13187213	949165	EW-16	SIDM00198	UNCLASSIFIED	6	PHA-665752	MET	RTK signaling	1045	Y	0.007813	2	1.543371	0.932894	0.065322	-1.337325
GDSC1	281	13187558	949166	EW-13	SIDM00621	UNCLASSIFIED	6	PHA-665752	MET	RTK signaling	1045	Y	0.007813	2	3.27167	0.977294	0.085534	0.600346
GDSC1	281	13187773	949167	EW-22	SIDM00196	UNCLASSIFIED	6	PHA-665752	MET	RTK signaling	1045	Y	0.007813	2	0.24834	0.844241	0.256742	-2.78924
GDSC1	281	13188114	949168	EW-24	SIDM00195	UNCLASSIFIED	6	PHA-665752	MET	RTK signaling	1045	Y	0.007813	2	3.416727	0.99257	0.047764	0.762975
GDSC1	281	13188466	949170	LAN-6	SIDM00330	NB	6	PHA-665752	MET	RTK signaling	1045	Y	0.007813	2	3.49022	0.981626	0.066865	0.845371
GDSC1	281	13188816	949171	NB10	SIDM00259	NB	6	PHA-665752	MET	RTK signaling	1045	Y	0.007813	2	1.745544	0.940397	0.116096	-1.11066
GDSC1	281	13189465	949173	NB6	SIDM00253	NB	6	PHA-665752	MET	RTK signaling	1045	Y	0.007813	2	2.988186	0.966582	0.106962	0.282519
GDSC1	281	13189813	949174	NB7	SIDM00156	NB	6	PHA-665752	MET	RTK signaling	1045	Y	0.007813	2	2.68369	0.973682	0.072161	-0.058865
GDSC1	281	13190102	949175	NB17	SIDM00255	NB	6	PHA-665752	MET	RTK signaling	1045	Y	0.007813	2	2.809542	0.963937	0.126218	0.082233
GDSC1	281	13190453	949176	NB5	SIDM00254	NB	6	PHA-665752	MET	RTK signaling	1045	Y	0.007813	2	3.408543	0.989776	0.025642	0.7538
GDSC1	281	13190803	949177	NB13	SIDM00257	NB	6	PHA-665752	MET	RTK signaling	1045	Y	0.007813	2	2.267552	0.976913	0.051921	-0.525414
GDSC1	281	13191143	949178	NB14	SIDM00256	NB	6	PHA-665752	MET	RTK signaling	1045	Y	0.007813	2	1.719409	0.957121	0.060528	-1.139961
GDSC1	281	13191480	949179	NB1	SIDM00578	NB	6	PHA-665752	MET	RTK signaling	1045	Y	0.007813	2	3.067364	0.97932	0.030238	0.371289
GDSC1	281	13191829	971773	RH-1	SIDM00427	UNCLASSIFIED	6	PHA-665752	MET	RTK signaling	1045	Y	0.007813	2	2.559261	0.990875	0.035134	-0.198367
GDSC1	281	13192373	971777	MZ2-MEL	SIDM00179	SKCM	6	PHA-665752	MET	RTK signaling	1045	Y	0.007813	2	3.447204	0.980534	0.072107	0.797143
GDSC1	281	13194882	1240128	ES-2	SIDM00861	UNCLASSIFIED	6	PHA-665752	MET	RTK signaling	1045	Y	0.007813	2	1.112961	0.920253	0.165532	-1.819876
GDSC1	281	13203856	1240166	KYM-1	SIDM00552	UNCLASSIFIED	6	PHA-665752	MET	RTK signaling	1045	Y	0.007813	2	0.932767	0.911618	0.145475	-2.021899
GDSC1	281	13205694	1240173	MDST8	SIDM00527	COREAD	6	PHA-665752	MET	RTK signaling	1045	Y	0.007813	2	3.248853	0.98659	0.028899	0.574764
GDSC1	281	13206914	1240181	NB(TU)1-10	SIDM00579	NB	6	PHA-665752	MET	RTK signaling	1045	Y	0.007813	2	2.711765	0.983833	0.056564	-0.027388
GDSC1	281	13207260	1240182	NCI-H1836	SIDM00770	SCLC	6	PHA-665752	MET	RTK signaling	1045	Y	0.007813	2	2.386755	0.962682	0.053929	-0.391771
GDSC1	281	13207606	1240183	NCI-H1869	SIDM00768	LUSC	6	PHA-665752	MET	RTK signaling	1045	Y	0.007813	2	3.374744	0.979316	0.025625	0.715905
GDSC1	281	13209150	1240189	NCI-H211	SIDM00704	SCLC	6	PHA-665752	MET	RTK signaling	1045	Y	0.007813	2	2.715271	0.978286	0.04721	-0.023457
GDSC1	281	13210373	1240193	NCI-H847	SIDM01149	SCLC	6	PHA-665752	MET	RTK signaling	1045	Y	0.007813	2	2.595098	0.991372	0.025277	-0.158189
GDSC1	281	13216975	1240221	TC-71	SIDM00419	UNCLASSIFIED	6	PHA-665752	MET	RTK signaling	1045	Y	0.007813	2	2.613224	0.983772	0.097892	-0.137867
GDSC1	281	13218372	1247871	SUP-B15	SIDM01176	ALL	6	PHA-665752	MET	RTK signaling	1045	Y	0.007813	2	1.93841	0.956616	0.020693	-0.89443
GDSC1	281	13219558	1290455	OCI-AML3	SIDM00462	LAML	6	PHA-665752	MET	RTK signaling	1045	Y	0.007813	2	2.894632	0.988433	0.026622	0.177632
GDSC1	281	13221794	1290769	CL-11	SIDM00944	COREAD	6	PHA-665752	MET	RTK signaling	1045	Y	0.007813	2	3.810541	0.985149	0.031988	1.204496
GDSC1	281	13226774	1295740	ALL-SIL	SIDM00994	ALL	6	PHA-665752	MET	RTK signaling	1045	Y	0.007813	2	1.098507	0.936139	0.068087	-1.836081
GDSC1	281	13227127	1295741	AMO-1	SIDM00993	MM	6	PHA-665752	MET	RTK signaling	1045	Y	0.007813	2	2.696808	0.990673	0.024219	-0.044157
GDSC1	281	13227582	1297439	COR-L95	SIDM00521	SCLC	6	PHA-665752	MET	RTK signaling	1045	Y	0.007813	2	3.330217	0.98155	0.081542	0.665985
GDSC1	281	13227934	1297446	DND-41	SIDM00946	ALL	6	PHA-665752	MET	RTK signaling	1045	Y	0.007813	2	2.300632	0.981567	0.056557	-0.488327
GDSC1	281	13228278	1297447	EJM	SIDM01048	MM	6	PHA-665752	MET	RTK signaling	1045	Y	0.007813	2	2.753403	0.98948	0.028811	0.019293
GDSC1	281	13228628	1297449	Farage	SIDM00859	DLBC	6	PHA-665752	MET	RTK signaling	1045	Y	0.007813	2	2.675906	0.991541	0.027489	-0.067592
GDSC1	281	13236115	1298352	NCI-H2135	SIDM00700	UNCLASSIFIED	6	PHA-665752	MET	RTK signaling	1045	Y	0.007813	2	3.408525	0.989433	0.022147	0.753779
GDSC1	281	13243684	1299075	VCaP	SIDM01077	PRAD	6	PHA-665752	MET	RTK signaling	1045	Y	0.007813	2	2.888881	0.980764	0.036645	0.171184
GDSC1	281	13244820	1303896	GA-10	SIDM00854	UNCLASSIFIED	6	PHA-665752	MET	RTK signaling	1045	Y	0.007813	2	2.799282	0.981398	0.151651	0.070731
GDSC1	281	13245163	1303897	GRANTA-519	SIDM01058	DLBC	6	PHA-665752	MET	RTK signaling	1045	Y	0.007813	2	3.113148	0.989458	0.024808	0.422619
GDSC1	281	13245482	1303900	HCC1500	SIDM00879	BRCA	6	PHA-665752	MET	RTK signaling	1045	Y	0.007813	2	3.000689	0.979609	0.093725	0.296537
GDSC1	281	13245685	1303901	HCC-33	SIDM01071	SCLC	6	PHA-665752	MET	RTK signaling	1045	Y	0.007813	2	3.120854	0.986899	0.042015	0.431259
GDSC1	281	13246748	1322218	Hs-445	SIDM00668	UNCLASSIFIED	6	PHA-665752	MET	RTK signaling	1045	Y	0.007813	2	2.916736	0.987915	0.058401	0.202414
GDSC1	281	13247094	1322224	HSC-39	SIDM00045	STAD	6	PHA-665752	MET	RTK signaling	1045	Y	0.007813	2	2.671308	0.991034	0.056463	-0.072747
GDSC1	281	13247446	1323913	NB4	SIDM00428	LAML	6	PHA-665752	MET	RTK signaling	1045	Y	0.007813	2	2.43454	0.990783	0.028498	-0.338197
GDSC1	281	13247934	1327766	JJN-3	SIDM01036	MM	6	PHA-665752	MET	RTK signaling	1045	Y	0.007813	2	2.600765	0.990503	0.023465	-0.151835
GDSC1	281	13248278	1327768	JM1	SIDM00689	DLBC	6	PHA-665752	MET	RTK signaling	1045	Y	0.007813	2	2.380827	0.987163	0.024652	-0.398417
GDSC1	281	13248600	1327769	JSC-1	SIDM00688	DLBC	6	PHA-665752	MET	RTK signaling	1045	Y	0.007813	2	2.958157	0.98241	0.025655	0.248852
GDSC1	281	13248934	1327771	JURL-MK1	SIDM01015	LCML	6	PHA-665752	MET	RTK signaling	1045	Y	0.007813	2	3.074435	0.980731	0.206362	0.379216
GDSC1	281	13249352	1327774	KARPAS-231	SIDM01017	UNCLASSIFIED	6	PHA-665752	MET	RTK signaling	1045	Y	0.007813	2	1.868454	0.986051	0.027715	-0.97286
GDSC1	281	13249685	1327775	KARPAS-620	SIDM01006	MM	6	PHA-665752	MET	RTK signaling	1045	Y	0.007813	2	2.463121	0.985224	0.085628	-0.306154
GDSC1	281	13250032	1330931	KCL-22	SIDM01004	LCML	6	PHA-665752	MET	RTK signaling	1045	Y	0.007813	2	2.512736	0.989078	0.035239	-0.250528
GDSC1	281	13250364	1330933	KOPN-8	SIDM01034	UNCLASSIFIED	6	PHA-665752	MET	RTK signaling	1045	Y	0.007813	2	2.364566	0.985867	0.028271	-0.416648
GDSC1	281	13250702	1330935	L-1236	SIDM00313	UNCLASSIFIED	6	PHA-665752	MET	RTK signaling	1045	Y	0.007813	2	2.768024	0.989548	0.053414	0.035686
GDSC1	281	13251342	1330942	ME-1	SIDM00338	LAML	6	PHA-665752	MET	RTK signaling	1045	Y	0.007813	2	3.026302	0.980734	0.091027	0.325252
GDSC1	281	13251683	1330947	MOLM-13	SIDM00437	LAML	6	PHA-665752	MET	RTK signaling	1045	Y	0.007813	2	2.313038	0.963268	0.182231	-0.474418
GDSC1	281	13252159	1330950	MOLP-8	SIDM00434	MM	6	PHA-665752	MET	RTK signaling	1045	Y	0.007813	2	2.426333	0.979984	0.022798	-0.347399
GDSC1	281	13252424	1330960	MY-M12	SIDM01217	ALL	6	PHA-665752	MET	RTK signaling	1045	Y	0.007813	2	2.076157	0.953502	0.055544	-0.739995
GDSC1	281	13252957	1330972	NCI-H1876	SIDM00766	SCLC	6	PHA-665752	MET	RTK signaling	1045	Y	0.007813	2	3.446771	0.989038	0.019232	0.796659
GDSC1	281	13253284	1330981	NK-92MI	SIDM01201	UNCLASSIFIED	6	PHA-665752	MET	RTK signaling	1045	Y	0.007813	2	1.768726	0.963043	0.022917	-1.08467
GDSC1	281	13253628	1330982	NU-DUL-1	SIDM00443	DLBC	6	PHA-665752	MET	RTK signaling	1045	Y	0.007813	2	2.497826	0.991369	0.044909	-0.267244
GDSC1	281	13253979	1330983	OCI-AML5	SIDM00461	LAML	6	PHA-665752	MET	RTK signaling	1045	Y	0.007813	2	1.639904	0.95603	0.056026	-1.229097
GDSC1	281	13254330	1330984	OCI-LY-19	SIDM00460	DLBC	6	PHA-665752	MET	RTK signaling	1045	Y	0.007813	2	2.782844	0.987627	0.030501	0.052301
GDSC1	281	13254674	1330985	OCI-M1	SIDM00458	LAML	6	PHA-665752	MET	RTK signaling	1045	Y	0.007813	2	2.294592	0.994315	0.028028	-0.495099
GDSC1	281	13255020	1330987	P32-ISH	SIDM00362	UNCLASSIFIED	6	PHA-665752	MET	RTK signaling	1045	Y	0.007813	2	1.597207	0.98579	0.036203	-1.276967
GDSC1	281	13255368	1330991	PL-21	SIDM00450	LAML	6	PHA-665752	MET	RTK signaling	1045	Y	0.007813	2	3.433076	0.975215	0.071363	0.781304
GDSC1	281	13256412	1331025	ROS-50	SIDM00415	UNCLASSIFIED	6	PHA-665752	MET	RTK signaling	1045	Y	0.007813	2	3.458024	0.976051	0.060721	0.809274
GDSC1	281	13256807	1331032	SLVL	SIDM00374	DLBC	6	PHA-665752	MET	RTK signaling	1045	Y	0.007813	2	3.295045	0.985019	0.042367	0.626551
GDSC1	281	13257407	1331034	SU-DHL-16	SIDM00404	DLBC	6	PHA-665752	MET	RTK signaling	1045	Y	0.007813	2	2.023789	0.995028	0.022891	-0.798708
GDSC1	281	13257753	1331035	SU-DHL-4	SIDM00405	DLBC	6	PHA-665752	MET	RTK signaling	1045	Y	0.007813	2	1.525483	0.993422	0.028354	-1.35738
GDSC1	281	13258394	1331037	SU-DHL-6	SIDM00407	DLBC	6	PHA-665752	MET	RTK signaling	1045	Y	0.007813	2	2.094969	0.994326	0.02073	-0.718905
GDSC1	281	13258717	1331038	SU-DHL-8	SIDM00423	DLBC	6	PHA-665752	MET	RTK signaling	1045	Y	0.007813	2	2.48417	0.981419	0.048113	-0.282555
GDSC1	281	13259062	1331039	SUP-HD1	SIDM00422	UNCLASSIFIED	6	PHA-665752	MET	RTK signaling	1045	Y	0.007813	2	1.891108	0.96293	0.03647	-0.947462
GDSC1	281	13259401	1331040	SUP-M2	SIDM00421	UNCLASSIFIED	6	PHA-665752	MET	RTK signaling	1045	Y	0.007813	2	2.501062	0.990966	0.027811	-0.263616
GDSC1	281	13260059	1331048	VAL	SIDM00416	DLBC	6	PHA-665752	MET	RTK signaling	1045	Y	0.007813	2	2.037221	0.946281	0.156198	-0.783648
GDSC1	281	13260392	1331049	WIL2-NS	SIDM01102	UNCLASSIFIED	6	PHA-665752	MET	RTK signaling	1045	Y	0.007813	2	2.51557	0.991471	0.026723	-0.247351
GDSC1	281	13260743	1331050	WSU-DLCL2	SIDM00413	DLBC	6	PHA-665752	MET	RTK signaling	1045	Y	0.007813	2	3.045367	0.992373	0.059612	0.346627
GDSC1	281	12974697	683665	MC-CAR	SIDM00636	MM	9	MG-132	Proteasome, CAPN1	Protein stability and degradation	1045	Y	0.003906	1	0.530615	0.937027	0.03966	0.410332
GDSC1	281	12975644	684055	ES3	SIDM00265	UNCLASSIFIED	9	MG-132	Proteasome, CAPN1	Protein stability and degradation	1045	Y	0.003906	1	1.296998	0.956082	0.020726	0.947409
GDSC1	281	12975977	684057	ES5	SIDM00263	UNCLASSIFIED	9	MG-132	Proteasome, CAPN1	Protein stability and degradation	1045	Y	0.003906	1	0.9308	0.917021	0.044824	0.690779
GDSC1	281	12976327	684059	ES7	SIDM00269	UNCLASSIFIED	9	MG-132	Proteasome, CAPN1	Protein stability and degradation	1045	Y	0.003906	1	0.55069	0.910599	0.175371	0.4244
GDSC1	281	12976632	684062	EW-11	SIDM00203	UNCLASSIFIED	9	MG-132	Proteasome, CAPN1	Protein stability and degradation	1045	Y	0.003906	1	0.23202	0.855772	0.234391	0.201078
GDSC1	281	12976978	684072	SK-ES-1	SIDM01111	UNCLASSIFIED	9	MG-132	Proteasome, CAPN1	Protein stability and degradation	1045	Y	0.003906	1	1.437266	0.954502	0.080946	1.045708
GDSC1	281	12977316	687448	COLO-829	SIDM00909	SKCM	9	MG-132	Proteasome, CAPN1	Protein stability and degradation	1045	Y	0.003906	1	-1.363525	0.684961	0.135173	-0.917072
GDSC1	281	12980081	687562	8-MG-BA	SIDM00998	GBM	9	MG-132	Proteasome, CAPN1	Protein stability and degradation	1045	Y	0.003906	1	-1.833232	0.652664	0.144447	-1.24624
GDSC1	281	12980727	687568	GB-1	SIDM00581	GBM	9	MG-132	Proteasome, CAPN1	Protein stability and degradation	1045	Y	0.003906	1	-1.319538	0.710683	0.228588	-0.886246
GDSC1	281	12981677	687590	U-87-MG	SIDM01189	GBM	9	MG-132	Proteasome, CAPN1	Protein stability and degradation	1045	Y	0.003906	1	2.421216	0.96916	0.090733	1.735255
GDSC1	281	12982618	687600	NCI-H720	SIDM01120	UNCLASSIFIED	9	MG-132	Proteasome, CAPN1	Protein stability and degradation	1045	Y	0.003906	1	2.46438	0.978086	0.117023	1.765504
GDSC1	281	12984508	687799	NCI-H1648	SIDM00746	LUAD	9	MG-132	Proteasome, CAPN1	Protein stability and degradation	1045	Y	0.003906	1	0.480395	0.886461	0.108634	0.375138
GDSC1	281	12985200	687804	NCI-H1770	SIDM00737	UNCLASSIFIED	9	MG-132	Proteasome, CAPN1	Protein stability and degradation	1045	Y	0.003906	1	2.526472	0.98773	0.071581	1.809017
GDSC1	281	12985542	687807	NCI-H1838	SIDM00769	LUAD	9	MG-132	Proteasome, CAPN1	Protein stability and degradation	1045	Y	0.003906	1	3.627282	0.981281	0.032167	2.580459
GDSC1	281	12988065	687983	DMS-114	SIDM00865	SCLC	9	MG-132	Proteasome, CAPN1	Protein stability and degradation	1045	Y	0.003906	1	1.261719	0.941601	0.087917	0.922685
GDSC1	281	12989009	687997	NCI-H1092	SIDM00653	SCLC	9	MG-132	Proteasome, CAPN1	Protein stability and degradation	1045	Y	0.003906	1	0.117844	0.863153	0.185355	0.121064
GDSC1	281	12989349	688001	NCI-H1417	SIDM00642	SCLC	9	MG-132	Proteasome, CAPN1	Protein stability and degradation	1045	Y	0.003906	1	2.805417	0.981093	0.042085	2.0045
GDSC1	281	12989701	688006	NCI-H1694	SIDM00741	SCLC	9	MG-132	Proteasome, CAPN1	Protein stability and degradation	1045	Y	0.003906	1	1.224808	0.955369	0.059253	0.896819
GDSC1	281	12990046	688007	NCI-H187	SIDM00767	SCLC	9	MG-132	Proteasome, CAPN1	Protein stability and degradation	1045	Y	0.003906	1	3.203932	0.989469	0.038146	2.283777
GDSC1	281	12990207	688010	NCI-H1963	SIDM00760	SCLC	9	MG-132	Proteasome, CAPN1	Protein stability and degradation	1045	Y	0.003906	1	-0.649015	0.827673	0.152951	-0.416347
GDSC1	281	12990853	688013	NCI-H209	SIDM00706	SCLC	9	MG-132	Proteasome, CAPN1	Protein stability and degradation	1045	Y	0.003906	1	1.091253	0.929671	0.06474	0.803224
GDSC1	281	12991206	688014	NCI-H2141	SIDM00699	SCLC	9	MG-132	Proteasome, CAPN1	Protein stability and degradation	1045	Y	0.003906	1	-0.436659	0.837532	0.127409	-0.267529
GDSC1	281	12991415	688015	NCI-H2171	SIDM00733	SCLC	9	MG-132	Proteasome, CAPN1	Protein stability and degradation	1045	Y	0.003906	1	1.69698	0.988603	0.110372	1.227714
GDSC1	281	12991686	688018	NCI-H2227	SIDM00730	SCLC	9	MG-132	Proteasome, CAPN1	Protein stability and degradation	1045	Y	0.003906	1	-0.425156	0.818382	0.14702	-0.259468
GDSC1	281	12992037	688021	NCI-H345	SIDM00719	SCLC	9	MG-132	Proteasome, CAPN1	Protein stability and degradation	1045	Y	0.003906	1	2.53547	0.971675	0.035334	1.815323
GDSC1	281	12992390	688023	NCI-H446	SIDM00965	SCLC	9	MG-132	Proteasome, CAPN1	Protein stability and degradation	1045	Y	0.003906	1	0.99462	0.940301	0.088436	0.735504
GDSC1	281	12992733	688025	NCI-H526	SIDM01128	SCLC	9	MG-132	Proteasome, CAPN1	Protein stability and degradation	1045	Y	0.003906	1	1.067607	0.943907	0.073245	0.786653
GDSC1	281	12993001	688026	NCI-H64	SIDM01126	SCLC	9	MG-132	Proteasome, CAPN1	Protein stability and degradation	1045	Y	0.003906	1	-0.515848	0.866061	0.222816	-0.323024
GDSC1	281	12993340	688027	NCI-H69	SIDM01121	SCLC	9	MG-132	Proteasome, CAPN1	Protein stability and degradation	1045	Y	0.003906	1	-1.240048	0.719114	0.175752	-0.83054
GDSC1	281	12993692	688031	NCI-H82	SIDM01131	SCLC	9	MG-132	Proteasome, CAPN1	Protein stability and degradation	1045	Y	0.003906	1	0.518893	0.898989	0.144316	0.402117
GDSC1	281	12994266	688086	SK-N-DZ	SIDM01100	NB	9	MG-132	Proteasome, CAPN1	Protein stability and degradation	1045	Y	0.003906	1	1.904203	0.96109	0.091838	1.372934
GDSC1	281	12994610	688087	SK-N-FI	SIDM01099	NB	9	MG-132	Proteasome, CAPN1	Protein stability and degradation	1045	Y	0.003906	1	-0.154664	0.859095	0.176079	-0.069908
GDSC1	281	12994958	688121	VA-ES-BJ	SIDM01179	UNCLASSIFIED	9	MG-132	Proteasome, CAPN1	Protein stability and degradation	1045	Y	0.003906	1	-1.246949	0.72893	0.139617	-0.835376
GDSC1	281	12995441	713878	LU-139	SIDM00293	SCLC	9	MG-132	Proteasome, CAPN1	Protein stability and degradation	1045	Y	0.003906	1	-0.493425	0.797366	0.16498	-0.30731
GDSC1	281	12996090	713885	SBC-1	SIDM00365	SCLC	9	MG-132	Proteasome, CAPN1	Protein stability and degradation	1045	Y	0.003906	1	1.114325	0.933327	0.078849	0.819393
GDSC1	281	12998876	724831	NCI-H1299	SIDM00649	UNCLASSIFIED	9	MG-132	Proteasome, CAPN1	Protein stability and degradation	1045	Y	0.003906	1	2.564032	0.973149	0.043596	1.835339
GDSC1	281	13000443	724859	Calu-6	SIDM00921	LUAD	9	MG-132	Proteasome, CAPN1	Protein stability and degradation	1045	Y	0.003906	1	-0.392444	0.819491	0.190455	-0.236543
GDSC1	281	13000794	724863	LU-65	SIDM00547	UNCLASSIFIED	9	MG-132	Proteasome, CAPN1	Protein stability and degradation	1045	Y	0.003906	1	0.665877	0.882702	0.078335	0.505123
GDSC1	281	13001140	724866	NCI-H1355	SIDM00645	LUAD	9	MG-132	Proteasome, CAPN1	Protein stability and degradation	1045	Y	0.003906	1	-0.902625	0.740797	0.206994	-0.594075
GDSC1	281	13002363	724872	SHP-77	SIDM01078	SCLC	9	MG-132	Proteasome, CAPN1	Protein stability and degradation	1045	Y	0.003906	1	0.868204	0.956353	0.065967	0.646912
GDSC1	281	13003937	735784	TE-5	SIDM00347	ESCA	9	MG-132	Proteasome, CAPN1	Protein stability and degradation	1045	Y	0.003906	1	-1.722822	0.657491	0.156807	-1.168865
GDSC1	281	13004874	749711	HCC1187	SIDM00885	BRCA	9	MG-132	Proteasome, CAPN1	Protein stability and degradation	1045	Y	0.003906	1	1.58939	0.97628	0.123698	1.152315
GDSC1	281	13005422	749713	HCC1599	SIDM00877	BRCA	9	MG-132	Proteasome, CAPN1	Protein stability and degradation	1045	Y	0.003906	1	2.236209	0.980692	0.117313	1.605603
GDSC1	281	13006068	749715	HCC2157	SIDM00774	BRCA	9	MG-132	Proteasome, CAPN1	Protein stability and degradation	1045	Y	0.003906	1	-1.287406	0.721548	0.18388	-0.863728
GDSC1	281	13006419	749716	HCC2218	SIDM00772	BRCA	9	MG-132	Proteasome, CAPN1	Protein stability and degradation	1045	Y	0.003906	1	2.752226	0.963584	0.108558	1.967225
GDSC1	281	13007049	753531	BB30-HNC	SIDM00172	HNSC	9	MG-132	Proteasome, CAPN1	Protein stability and degradation	1045	Y	0.003906	1	-1.193256	0.739411	0.184816	-0.797748
GDSC1	281	13007392	753532	BB49-HNC	SIDM00174	HNSC	9	MG-132	Proteasome, CAPN1	Protein stability and degradation	1045	Y	0.003906	1	-0.68585	0.769611	0.152324	-0.442161
GDSC1	281	13007734	753533	BB65-RCC	SIDM00191	KIRC	9	MG-132	Proteasome, CAPN1	Protein stability and degradation	1045	Y	0.003906	1	-1.222558	0.715054	0.180234	-0.818283
GDSC1	281	13010170	753546	CP66-MEL	SIDM00190	SKCM	9	MG-132	Proteasome, CAPN1	Protein stability and degradation	1045	Y	0.003906	1	-2.758648	0.50213	0.068464	-1.894766
GDSC1	281	13010516	753547	CPC-N	SIDM00953	SCLC	9	MG-132	Proteasome, CAPN1	Protein stability and degradation	1045	Y	0.003906	1	-0.003103	0.8616	0.269413	0.036305
GDSC1	281	13010862	753548	CTV-1	SIDM00951	LAML	9	MG-132	Proteasome, CAPN1	Protein stability and degradation	1045	Y	0.003906	1	-1.290599	0.748825	0.127815	-0.865965
GDSC1	281	13011188	753549	D-542MG	SIDM00207	GBM	9	MG-132	Proteasome, CAPN1	Protein stability and degradation	1045	Y	0.003906	1	-2.792124	0.497115	0.145438	-1.918226
GDSC1	281	13011485	753551	DMS-79	SIDM00524	SCLC	9	MG-132	Proteasome, CAPN1	Protein stability and degradation	1045	Y	0.003906	1	3.254111	0.984597	0.027022	2.318942
GDSC1	281	13011829	753552	DSH1	SIDM00970	BLCA	9	MG-132	Proteasome, CAPN1	Protein stability and degradation	1045	Y	0.003906	1	-3.336064	0.408375	0.149307	-2.299416
GDSC1	281	13012476	753555	EC-GI-10	SIDM00278	ESCA	9	MG-132	Proteasome, CAPN1	Protein stability and degradation	1045	Y	0.003906	1	1.788154	0.971176	0.045819	1.291608
GDSC1	281	13013123	753558	HA7-RCC	SIDM00188	KIRC	9	MG-132	Proteasome, CAPN1	Protein stability and degradation	1045	Y	0.003906	1	0.147566	0.869662	0.083429	0.141893
GDSC1	281	13014322	753563	IM-9	SIDM00632	MM	9	MG-132	Proteasome, CAPN1	Protein stability and degradation	1045	Y	0.003906	1	1.151514	0.974767	0.049669	0.845454
GDSC1	281	13014668	753564	IST-SL1	SIDM00223	SCLC	9	MG-132	Proteasome, CAPN1	Protein stability and degradation	1045	Y	0.003906	1	-0.816867	0.782902	0.154745	-0.533976
GDSC1	281	13014995	753565	IST-SL2	SIDM00230	SCLC	9	MG-132	Proteasome, CAPN1	Protein stability and degradation	1045	Y	0.003906	1	0.353732	0.890614	0.217955	0.286373
GDSC1	281	13017567	753577	LB1047-RCC	SIDM00187	KIRC	9	MG-132	Proteasome, CAPN1	Protein stability and degradation	1045	Y	0.003906	1	0.281735	0.881446	0.118071	0.235917
GDSC1	281	13017912	753578	LB2241-RCC	SIDM00186	KIRC	9	MG-132	Proteasome, CAPN1	Protein stability and degradation	1045	Y	0.003906	1	-1.788579	0.646731	0.117541	-1.214947
GDSC1	281	13018258	753579	LB2518-MEL	SIDM00185	SKCM	9	MG-132	Proteasome, CAPN1	Protein stability and degradation	1045	Y	0.003906	1	-3.304055	0.41688	0.094905	-2.276985
GDSC1	281	13018606	753581	LB373-MEL-D	SIDM00184	SKCM	9	MG-132	Proteasome, CAPN1	Protein stability and degradation	1045	Y	0.003906	1	-1.355287	0.711277	0.118815	-0.911298
GDSC1	281	13018902	753582	LB647-SCLC	SIDM00183	SCLC	9	MG-132	Proteasome, CAPN1	Protein stability and degradation	1045	Y	0.003906	1	1.064303	0.924155	0.155617	0.784337
GDSC1	281	13019251	753583	LB771-HNC	SIDM00182	HNSC	9	MG-132	Proteasome, CAPN1	Protein stability and degradation	1045	Y	0.003906	1	-2.561419	0.53126	0.085208	-1.756549
GDSC1	281	13019595	753584	LB831-BLC	SIDM00181	BLCA	9	MG-132	Proteasome, CAPN1	Protein stability and degradation	1045	Y	0.003906	1	-1.441256	0.704501	0.145477	-0.971545
GDSC1	281	13019907	753585	LB996-RCC	SIDM00180	KIRC	9	MG-132	Proteasome, CAPN1	Protein stability and degradation	1045	Y	0.003906	1	0.274969	0.882229	0.173896	0.231176
GDSC1	281	13020550	753588	LU-134-A	SIDM00296	SCLC	9	MG-132	Proteasome, CAPN1	Protein stability and degradation	1045	Y	0.003906	1	0.498061	0.893561	0.211179	0.387518
GDSC1	281	13020896	753589	LU-165	SIDM00292	SCLC	9	MG-132	Proteasome, CAPN1	Protein stability and degradation	1045	Y	0.003906	1	1.434239	0.939783	0.166546	1.043587
GDSC1	281	13021239	753592	LXF-289	SIDM00339	LUAD	9	MG-132	Proteasome, CAPN1	Protein stability and degradation	1045	Y	0.003906	1	-2.272923	0.578884	0.13579	-1.554373
GDSC1	281	13021584	753594	MS-1	SIDM00245	SCLC	9	MG-132	Proteasome, CAPN1	Protein stability and degradation	1045	Y	0.003906	1	2.368572	0.989506	0.027244	1.698362
GDSC1	281	13021929	753595	MZ1-PC	SIDM00053	PAAD	9	MG-132	Proteasome, CAPN1	Protein stability and degradation	1045	Y	0.003906	1	0.024236	0.85579	0.159905	0.055464
GDSC1	281	13022273	753596	MZ7-mel	SIDM00516	SKCM	9	MG-132	Proteasome, CAPN1	Protein stability and degradation	1045	Y	0.003906	1	-1.241745	0.727226	0.147168	-0.831729
GDSC1	281	13022314	753597	NCI-H128	SIDM00650	SCLC	9	MG-132	Proteasome, CAPN1	Protein stability and degradation	1045	Y	0.003906	1	1.411327	0.908071	0.046391	1.02753
GDSC1	281	13022667	753599	NCI-H1304	SIDM00648	SCLC	9	MG-132	Proteasome, CAPN1	Protein stability and degradation	1045	Y	0.003906	1	-0.444537	0.820859	0.169074	-0.273049
GDSC1	281	13023545	753605	NCI-H510A	SIDM00927	SCLC	9	MG-132	Proteasome, CAPN1	Protein stability and degradation	1045	Y	0.003906	1	0.29378	0.893274	0.188999	0.244359
GDSC1	281	13024670	753612	SK-MM-2	SIDM00391	MM	9	MG-132	Proteasome, CAPN1	Protein stability and degradation	1045	Y	0.003906	1	-0.361637	0.830361	0.247933	-0.214954
GDSC1	281	13025014	753614	TE-15	SIDM00249	ESCA	9	MG-132	Proteasome, CAPN1	Protein stability and degradation	1045	Y	0.003906	1	-0.010542	0.852824	0.131708	0.031092
GDSC1	281	13025484	753616	BE2-M17	SIDM01229	NB	9	MG-132	Proteasome, CAPN1	Protein stability and degradation	1045	Y	0.003906	1	-0.354544	0.834214	0.124197	-0.209983
GDSC1	281	13025832	753618	KELLY	SIDM01009	NB	9	MG-132	Proteasome, CAPN1	Protein stability and degradation	1045	Y	0.003906	1	-1.288633	0.735509	0.159943	-0.864587
GDSC1	281	13026183	753620	SIMA	SIDM00395	NB	9	MG-132	Proteasome, CAPN1	Protein stability and degradation	1045	Y	0.003906	1	1.650099	0.960508	0.018999	1.19486
GDSC1	281	13026535	753621	TE-1	SIDM00369	ESCA	9	MG-132	Proteasome, CAPN1	Protein stability and degradation	1045	Y	0.003906	1	-1.425122	0.688719	0.121312	-0.960238
GDSC1	281	13026883	753622	TE-10	SIDM00349	ESCA	9	MG-132	Proteasome, CAPN1	Protein stability and degradation	1045	Y	0.003906	1	-1.303121	0.71989	0.181222	-0.874741
GDSC1	281	13027233	753623	TE-8	SIDM00326	ESCA	9	MG-132	Proteasome, CAPN1	Protein stability and degradation	1045	Y	0.003906	1	-0.78669	0.776495	0.150477	-0.512829
GDSC1	281	13029372	905938	HL-60	SIDM00829	LAML	9	MG-132	Proteasome, CAPN1	Protein stability and degradation	1045	Y	0.003906	1	-0.793391	0.798818	0.150038	-0.517524
GDSC1	281	13030032	905940	K-562	SIDM00791	LCML	9	MG-132	Proteasome, CAPN1	Protein stability and degradation	1045	Y	0.003906	1	-0.527172	0.816858	0.128383	-0.33096
GDSC1	281	13030383	905941	NCI-H226	SIDM00139	LUSC	9	MG-132	Proteasome, CAPN1	Protein stability and degradation	1045	Y	0.003906	1	2.574547	0.987673	0.041715	1.842708
GDSC1	281	13030721	905942	NCI-H23	SIDM00138	LUAD	9	MG-132	Proteasome, CAPN1	Protein stability and degradation	1045	Y	0.003906	1	-0.061705	0.877219	0.065576	-0.004763
GDSC1	281	13032522	905948	A498	SIDM00124	KIRC	9	MG-132	Proteasome, CAPN1	Protein stability and degradation	1045	Y	0.003906	1	2.024834	0.932034	0.166926	1.457472
GDSC1	281	13033427	905952	CCRF-CEM	SIDM00121	ALL	9	MG-132	Proteasome, CAPN1	Protein stability and degradation	1045	Y	0.003906	1	-0.1567	0.871053	0.239412	-0.071335
GDSC1	281	13034083	905955	SK-MEL-2	SIDM00082	SKCM	9	MG-132	Proteasome, CAPN1	Protein stability and degradation	1045	Y	0.003906	1	2.36981	0.980205	0.070959	1.699229
GDSC1	281	13035034	905958	MOLT-4	SIDM00145	ALL	9	MG-132	Proteasome, CAPN1	Protein stability and degradation	1045	Y	0.003906	1	-1.314773	0.742421	0.139396	-0.882906
GDSC1	281	13036879	905964	RPMI-8226	SIDM00087	MM	9	MG-132	Proteasome, CAPN1	Protein stability and degradation	1045	Y	0.003906	1	2.051337	0.984023	0.088264	1.476045
GDSC1	281	13037229	905965	SR	SIDM00096	UNCLASSIFIED	9	MG-132	Proteasome, CAPN1	Protein stability and degradation	1045	Y	0.003906	1	-0.918173	0.7907	0.17906	-0.604971
GDSC1	281	13037575	905967	NCI-H322M	SIDM00117	LUAD	9	MG-132	Proteasome, CAPN1	Protein stability and degradation	1045	Y	0.003906	1	2.733399	0.962581	0.102741	1.95403
GDSC1	281	13038351	905970	EKVX	SIDM00119	LUAD	9	MG-132	Proteasome, CAPN1	Protein stability and degradation	1045	Y	0.003906	1	0.687603	0.838946	0.117398	0.520348
GDSC1	281	13038679	905971	HCC2998	SIDM00118	COREAD	9	MG-132	Proteasome, CAPN1	Protein stability and degradation	1045	Y	0.003906	1	-1.211327	0.736747	0.166841	-0.810412
GDSC1	281	13039022	905972	HOP-62	SIDM00133	LUAD	9	MG-132	Proteasome, CAPN1	Protein stability and degradation	1045	Y	0.003906	1	-1.042307	0.756786	0.248965	-0.691963
GDSC1	281	13039612	905974	LOXIMVI	SIDM00149	SKCM	9	MG-132	Proteasome, CAPN1	Protein stability and degradation	1045	Y	0.003906	1	0.301855	0.901504	0.185503	0.250017
GDSC1	281	13040566	905977	UACC-257	SIDM00108	SKCM	9	MG-132	Proteasome, CAPN1	Protein stability and degradation	1045	Y	0.003906	1	-2.2418	0.578768	0.096099	-1.532562
GDSC1	281	13040909	905978	RXF393	SIDM00086	KIRC	9	MG-132	Proteasome, CAPN1	Protein stability and degradation	1045	Y	0.003906	1	-1.038092	0.718263	0.19117	-0.68901
GDSC1	281	13041542	905980	TK10	SIDM00113	KIRC	9	MG-132	Proteasome, CAPN1	Protein stability and degradation	1045	Y	0.003906	1	-1.280414	0.710216	0.150498	-0.858828
GDSC1	281	13042185	905982	SNB75	SIDM00095	GBM	9	MG-132	Proteasome, CAPN1	Protein stability and degradation	1045	Y	0.003906	1	0.093408	0.840071	0.160729	0.103939
GDSC1	281	13042826	905984	SF539	SIDM00083	LGG	9	MG-132	Proteasome, CAPN1	Protein stability and degradation	1045	Y	0.003906	1	2.11268	0.989263	0.038772	1.519034
GDSC1	281	13043486	905986	SF268	SIDM00085	GBM	9	MG-132	Proteasome, CAPN1	Protein stability and degradation	1045	Y	0.003906	1	-0.752138	0.787041	0.156431	-0.488615
GDSC1	281	13043838	905989	KM12	SIDM00150	COREAD	9	MG-132	Proteasome, CAPN1	Protein stability and degradation	1045	Y	0.003906	1	-1.0855	0.74074	0.213664	-0.722233
GDSC1	281	13044189	905990	OVCAR-4	SIDM00092	OV	9	MG-132	Proteasome, CAPN1	Protein stability and degradation	1045	Y	0.003906	1	-1.764978	0.6317	0.204877	-1.198407
GDSC1	281	13045454	906746	Becker	SIDM00490	GBM	9	MG-132	Proteasome, CAPN1	Protein stability and degradation	1045	Y	0.003906	1	-0.492285	0.812673	0.132137	-0.306511
GDSC1	281	13045801	906763	BE-13	SIDM01245	ALL	9	MG-132	Proteasome, CAPN1	Protein stability and degradation	1045	Y	0.003906	1	2.373361	0.98411	0.051303	1.701718
GDSC1	281	13046147	906765	ARH-77	SIDM00900	MM	9	MG-132	Proteasome, CAPN1	Protein stability and degradation	1045	Y	0.003906	1	-1.318779	0.72816	0.160509	-0.885713
GDSC1	281	13047639	906794	A253	SIDM00796	UNCLASSIFIED	9	MG-132	Proteasome, CAPN1	Protein stability and degradation	1045	Y	0.003906	1	-1.680548	0.667064	0.110534	-1.13924
GDSC1	281	13048909	906800	697	SIDM01076	UNCLASSIFIED	9	MG-132	Proteasome, CAPN1	Protein stability and degradation	1045	Y	0.003906	1	-1.70143	0.681625	0.187265	-1.153874
GDSC1	281	13050308	906808	COR-L88	SIDM00506	SCLC	9	MG-132	Proteasome, CAPN1	Protein stability and degradation	1045	Y	0.003906	1	2.034851	0.949674	0.087878	1.464492
GDSC1	281	13050652	906812	COLO-824	SIDM00954	BRCA	9	MG-132	Proteasome, CAPN1	Protein stability and degradation	1045	Y	0.003906	1	0.646335	0.915459	0.180707	0.491427
GDSC1	281	13050999	906813	COLO-800	SIDM00515	SKCM	9	MG-132	Proteasome, CAPN1	Protein stability and degradation	1045	Y	0.003906	1	0.699498	0.933995	0.155726	0.528684
GDSC1	281	13054775	906831	Daudi	SIDM00845	UNCLASSIFIED	9	MG-132	Proteasome, CAPN1	Protein stability and degradation	1045	Y	0.003906	1	-0.798841	0.80513	0.145988	-0.521344
GDSC1	281	13055116	906832	DB	SIDM00886	DLBC	9	MG-132	Proteasome, CAPN1	Protein stability and degradation	1045	Y	0.003906	1	-0.657869	0.775691	0.187076	-0.422552
GDSC1	281	13055763	906834	D-283MED	SIDM00888	MB	9	MG-132	Proteasome, CAPN1	Protein stability and degradation	1045	Y	0.003906	1	1.726948	0.97989	0.08498	1.248715
GDSC1	281	13056415	906836	DEL	SIDM00949	UNCLASSIFIED	9	MG-132	Proteasome, CAPN1	Protein stability and degradation	1045	Y	0.003906	1	-0.882293	0.808941	0.275267	-0.579827
GDSC1	281	13057072	906838	DG-75	SIDM00948	UNCLASSIFIED	9	MG-132	Proteasome, CAPN1	Protein stability and degradation	1045	Y	0.003906	1	2.538607	0.984052	0.032088	1.817522
GDSC1	281	13057704	906841	DJM-1	SIDM00281	UNCLASSIFIED	9	MG-132	Proteasome, CAPN1	Protein stability and degradation	1045	Y	0.003906	1	-0.866588	0.783594	0.139343	-0.568821
GDSC1	281	13057881	906842	DOHH-2	SIDM00981	DLBC	9	MG-132	Proteasome, CAPN1	Protein stability and degradation	1045	Y	0.003906	1	1.947559	0.986766	0.190949	1.403318
GDSC1	281	13058514	906844	DU-4475	SIDM01001	BRCA	9	MG-132	Proteasome, CAPN1	Protein stability and degradation	1045	Y	0.003906	1	-1.536484	0.704042	0.177277	-1.03828
GDSC1	281	13058859	906846	EB2	SIDM00863	UNCLASSIFIED	9	MG-132	Proteasome, CAPN1	Protein stability and degradation	1045	Y	0.003906	1	1.314528	0.972381	0.036803	0.959693
GDSC1	281	13059202	906847	EB-3	SIDM00793	UNCLASSIFIED	9	MG-132	Proteasome, CAPN1	Protein stability and degradation	1045	Y	0.003906	1	0.095227	0.864761	0.161619	0.105214
GDSC1	281	13059536	906849	ECC12	SIDM00279	UNCLASSIFIED	9	MG-132	Proteasome, CAPN1	Protein stability and degradation	1045	Y	0.003906	1	-0.153763	0.830788	0.1616	-0.069277
GDSC1	281	13061044	906855	EM-2	SIDM01047	LCML	9	MG-132	Proteasome, CAPN1	Protein stability and degradation	1045	Y	0.003906	1	-0.052895	0.847538	0.269483	0.001411
GDSC1	281	13061386	906856	EoL-1-cell	SIDM00277	UNCLASSIFIED	9	MG-132	Proteasome, CAPN1	Protein stability and degradation	1045	Y	0.003906	1	0.969641	0.950827	0.220602	0.717999
GDSC1	281	13061737	906861	ETK-1	SIDM00276	UNCLASSIFIED	9	MG-132	Proteasome, CAPN1	Protein stability and degradation	1045	Y	0.003906	1	1.69833	0.963389	0.043472	1.22866
GDSC1	281	13062086	906862	EVSA-T	SIDM01042	BRCA	9	MG-132	Proteasome, CAPN1	Protein stability and degradation	1045	Y	0.003906	1	-1.399823	0.720416	0.132585	-0.942509
GDSC1	281	13063539	906869	GCIY	SIDM00274	STAD	9	MG-132	Proteasome, CAPN1	Protein stability and degradation	1045	Y	0.003906	1	-0.226522	0.838818	0.174321	-0.120266
GDSC1	281	13063879	906870	GDM-1	SIDM01057	LAML	9	MG-132	Proteasome, CAPN1	Protein stability and degradation	1045	Y	0.003906	1	-0.221816	0.839384	0.219207	-0.116968
GDSC1	281	13064229	906871	GI-1	SIDM00273	LGG	9	MG-132	Proteasome, CAPN1	Protein stability and degradation	1045	Y	0.003906	1	-0.875028	0.792393	0.210693	-0.574736
GDSC1	281	13064581	906872	GI-ME-N	SIDM00227	NB	9	MG-132	Proteasome, CAPN1	Protein stability and degradation	1045	Y	0.003906	1	-1.421239	0.685561	0.173685	-0.957517
GDSC1	281	13065210	906875	GOTO	SIDM00544	NB	9	MG-132	Proteasome, CAPN1	Protein stability and degradation	1045	Y	0.003906	1	2.350154	0.97159	0.030754	1.685455
GDSC1	281	13065561	906877	GR-ST	SIDM01259	ALL	9	MG-132	Proteasome, CAPN1	Protein stability and degradation	1045	Y	0.003906	1	1.604764	0.935685	0.260043	1.163089
GDSC1	281	13066807	907043	H9	SIDM01251	UNCLASSIFIED	9	MG-132	Proteasome, CAPN1	Protein stability and degradation	1045	Y	0.003906	1	-1.375248	0.720829	0.160148	-0.925287
GDSC1	281	13067151	907044	HC-1	SIDM01073	UNCLASSIFIED	9	MG-132	Proteasome, CAPN1	Protein stability and degradation	1045	Y	0.003906	1	-1.203563	0.741834	0.183422	-0.804971
GDSC1	281	13068697	907050	HD-MY-Z	SIDM01063	UNCLASSIFIED	9	MG-132	Proteasome, CAPN1	Protein stability and degradation	1045	Y	0.003906	1	-1.315391	0.726258	0.084659	-0.88334
GDSC1	281	13069355	907053	HEL	SIDM00594	LAML	9	MG-132	Proteasome, CAPN1	Protein stability and degradation	1045	Y	0.003906	1	-1.699384	0.682352	0.080668	-1.15244
GDSC1	281	13069986	907056	HH	SIDM00671	UNCLASSIFIED	9	MG-132	Proteasome, CAPN1	Protein stability and degradation	1045	Y	0.003906	1	-0.739281	0.761235	0.17523	-0.479605
GDSC1	281	13072089	907063	HT	SIDM00661	DLBC	9	MG-132	Proteasome, CAPN1	Protein stability and degradation	1045	Y	0.003906	1	-0.635853	0.817775	0.165817	-0.407123
GDSC1	281	13073336	907067	HT-144	SIDM00695	SKCM	9	MG-132	Proteasome, CAPN1	Protein stability and degradation	1045	Y	0.003906	1	-2.008675	0.611473	0.144954	-1.369189
GDSC1	281	13074907	907073	HuTu-80	SIDM00694	UNCLASSIFIED	9	MG-132	Proteasome, CAPN1	Protein stability and degradation	1045	Y	0.003906	1	-1.034415	0.787152	0.169034	-0.686433
GDSC1	281	13075540	907170	IMR-5	SIDM01206	NB	9	MG-132	Proteasome, CAPN1	Protein stability and degradation	1045	Y	0.003906	1	0.210016	0.913936	0.21386	0.185658
GDSC1	281	13076195	907172	IST-MEL1	SIDM00225	SKCM	9	MG-132	Proteasome, CAPN1	Protein stability and degradation	1045	Y	0.003906	1	-0.53045	0.798758	0.178743	-0.333257
GDSC1	281	13076538	907173	IST-MES1	SIDM00224	MESO	9	MG-132	Proteasome, CAPN1	Protein stability and degradation	1045	Y	0.003906	1	-0.455687	0.82209	0.157871	-0.280863
GDSC1	281	13076882	907175	JAR	SIDM01039	UNCLASSIFIED	9	MG-132	Proteasome, CAPN1	Protein stability and degradation	1045	Y	0.003906	1	0.526082	0.924416	0.051288	0.407155
GDSC1	281	13077534	907268	JiyoyeP-2003	SIDM00808	UNCLASSIFIED	9	MG-132	Proteasome, CAPN1	Protein stability and degradation	1045	Y	0.003906	1	-0.186745	0.88283	0.160922	-0.09239
GDSC1	281	13077880	907269	JVM-2	SIDM01013	CLL	9	MG-132	Proteasome, CAPN1	Protein stability and degradation	1045	Y	0.003906	1	0.235395	0.83402	0.208716	0.203443
GDSC1	281	13078224	907270	JVM-3	SIDM01012	CLL	9	MG-132	Proteasome, CAPN1	Protein stability and degradation	1045	Y	0.003906	1	1.530797	0.955403	0.078826	1.111254
GDSC1	281	13078565	907271	KALS-1	SIDM00613	LGG	9	MG-132	Proteasome, CAPN1	Protein stability and degradation	1045	Y	0.003906	1	-0.812232	0.743584	0.16942	-0.530729
GDSC1	281	13078911	907272	KARPAS-45	SIDM01007	ALL	9	MG-132	Proteasome, CAPN1	Protein stability and degradation	1045	Y	0.003906	1	-1.386226	0.72998	0.113394	-0.93298
GDSC1	281	13079254	907273	KARPAS-299	SIDM01010	UNCLASSIFIED	9	MG-132	Proteasome, CAPN1	Protein stability and degradation	1045	Y	0.003906	1	-0.276421	0.868451	0.137421	-0.155235
GDSC1	281	13079595	907274	KARPAS-422	SIDM01008	DLBC	9	MG-132	Proteasome, CAPN1	Protein stability and degradation	1045	Y	0.003906	1	-1.215357	0.723238	0.199798	-0.813236
GDSC1	281	13079803	907275	KASUMI-1	SIDM01005	LAML	9	MG-132	Proteasome, CAPN1	Protein stability and degradation	1045	Y	0.003906	1	1.678276	0.964676	0.03345	1.214606
GDSC1	281	13080333	907277	KE-37	SIDM01003	ALL	9	MG-132	Proteasome, CAPN1	Protein stability and degradation	1045	Y	0.003906	1	-2.002334	0.636213	0.104773	-1.364745
GDSC1	281	13080661	907278	KG-1	SIDM00785	LAML	9	MG-132	Proteasome, CAPN1	Protein stability and degradation	1045	Y	0.003906	1	-1.029128	0.769271	0.179084	-0.682728
GDSC1	281	13081013	907279	KINGS-1	SIDM00612	LGG	9	MG-132	Proteasome, CAPN1	Protein stability and degradation	1045	Y	0.003906	1	-1.593938	0.659325	0.120146	-1.078544
GDSC1	281	13081359	907280	KMOE-2	SIDM01019	LAML	9	MG-132	Proteasome, CAPN1	Protein stability and degradation	1045	Y	0.003906	1	-0.557025	0.827683	0.150481	-0.351881
GDSC1	281	13081601	907281	KMS-12-BM	SIDM01020	MM	9	MG-132	Proteasome, CAPN1	Protein stability and degradation	1045	Y	0.003906	1	-0.903103	0.807124	0.16635	-0.59441
GDSC1	281	13081954	907282	KNS-42	SIDM00607	LGG	9	MG-132	Proteasome, CAPN1	Protein stability and degradation	1045	Y	0.003906	1	-3.056039	0.457652	0.132655	-2.103176
GDSC1	281	13083457	907290	H-EMC-SS	SIDM00535	UNCLASSIFIED	9	MG-132	Proteasome, CAPN1	Protein stability and degradation	1045	Y	0.003906	1	0.42643	0.876518	0.20321	0.337319
GDSC1	281	13085012	907300	KY821	SIDM00553	LAML	9	MG-132	Proteasome, CAPN1	Protein stability and degradation	1045	Y	0.003906	1	2.456844	0.988327	0.031534	1.760222
GDSC1	281	13085357	907311	KU812	SIDM00308	LCML	9	MG-132	Proteasome, CAPN1	Protein stability and degradation	1045	Y	0.003906	1	-0.727928	0.806118	0.160156	-0.471648
GDSC1	281	13086009	907313	KS-1	SIDM00555	GBM	9	MG-132	Proteasome, CAPN1	Protein stability and degradation	1045	Y	0.003906	1	-2.621677	0.521152	0.13621	-1.798777
GDSC1	281	13086354	907314	KP-N-YN	SIDM00556	NB	9	MG-132	Proteasome, CAPN1	Protein stability and degradation	1045	Y	0.003906	1	0.554678	0.885269	0.14543	0.427195
GDSC1	281	13088215	907322	L-428	SIDM00327	UNCLASSIFIED	9	MG-132	Proteasome, CAPN1	Protein stability and degradation	1045	Y	0.003906	1	-0.424398	0.852335	0.122117	-0.258936
GDSC1	281	13088560	907323	L-540	SIDM00329	UNCLASSIFIED	9	MG-132	Proteasome, CAPN1	Protein stability and degradation	1045	Y	0.003906	1	-1.165029	0.749635	0.179711	-0.777966
GDSC1	281	13088906	907783	LAMA-84	SIDM00346	LCML	9	MG-132	Proteasome, CAPN1	Protein stability and degradation	1045	Y	0.003906	1	-1.405072	0.707597	0.127596	-0.946188
GDSC1	281	13089245	907786	LC-2-ad	SIDM00297	LUAD	9	MG-132	Proteasome, CAPN1	Protein stability and degradation	1045	Y	0.003906	1	-0.014765	0.872114	0.212806	0.028132
GDSC1	281	13089590	907787	LC4-1	SIDM00549	ALL	9	MG-132	Proteasome, CAPN1	Protein stability and degradation	1045	Y	0.003906	1	-0.769163	0.77712	0.121096	-0.500546
GDSC1	281	13089938	907788	LNCaP-Clone-FGC	SIDM00683	PRAD	9	MG-132	Proteasome, CAPN1	Protein stability and degradation	1045	Y	0.003906	1	1.56875	0.952793	0.154544	1.137851
GDSC1	281	13090285	907789	LOUCY	SIDM00342	ALL	9	MG-132	Proteasome, CAPN1	Protein stability and degradation	1045	Y	0.003906	1	-1.831376	0.662684	0.100396	-1.244939
GDSC1	281	13090943	907791	LP-1	SIDM00340	MM	9	MG-132	Proteasome, CAPN1	Protein stability and degradation	1045	Y	0.003906	1	-1.662171	0.688555	0.150862	-1.126361
GDSC1	281	13091297	907792	LS-123	SIDM00776	COREAD	9	MG-132	Proteasome, CAPN1	Protein stability and degradation	1045	Y	0.003906	1	0.306271	0.850552	0.211064	0.253112
GDSC1	281	13091645	907794	LS-411N	SIDM00660	COREAD	9	MG-132	Proteasome, CAPN1	Protein stability and degradation	1045	Y	0.003906	1	-1.006154	0.742147	0.190387	-0.666628
GDSC1	281	13091999	907795	LS-513	SIDM00677	COREAD	9	MG-132	Proteasome, CAPN1	Protein stability and degradation	1045	Y	0.003906	1	-0.029083	0.859188	0.251369	0.018098
GDSC1	281	13092620	907799	MC116	SIDM00637	DLBC	9	MG-132	Proteasome, CAPN1	Protein stability and degradation	1045	Y	0.003906	1	-0.39589	0.910157	0.106798	-0.238958
GDSC1	281	13094901	908126	MEG-01	SIDM00526	LCML	9	MG-132	Proteasome, CAPN1	Protein stability and degradation	1045	Y	0.003906	1	-0.525102	0.817634	0.139437	-0.329509
GDSC1	281	13097100	908135	MHH-NB-11	SIDM00387	NB	9	MG-132	Proteasome, CAPN1	Protein stability and degradation	1045	Y	0.003906	1	1.040417	0.928327	0.179702	0.767598
GDSC1	281	13097445	908136	MHH-PREB-1	SIDM00388	UNCLASSIFIED	9	MG-132	Proteasome, CAPN1	Protein stability and degradation	1045	Y	0.003906	1	0.991162	0.957446	0.058395	0.73308
GDSC1	281	13098360	908141	ML-2	SIDM00441	LAML	9	MG-132	Proteasome, CAPN1	Protein stability and degradation	1045	Y	0.003906	1	-2.194652	0.595394	0.099814	-1.499521
GDSC1	281	13098709	908142	MLMA	SIDM00561	UNCLASSIFIED	9	MG-132	Proteasome, CAPN1	Protein stability and degradation	1045	Y	0.003906	1	1.645229	0.96908	0.073367	1.191447
GDSC1	281	13099061	908143	MN-60	SIDM00438	UNCLASSIFIED	9	MG-132	Proteasome, CAPN1	Protein stability and degradation	1045	Y	0.003906	1	1.743685	0.957379	0.134883	1.260445
GDSC1	281	13100433	908148	MONO-MAC-6	SIDM01023	LAML	9	MG-132	Proteasome, CAPN1	Protein stability and degradation	1045	Y	0.003906	1	0.151811	0.870064	0.103565	0.144867
GDSC1	281	13100784	908149	Mo-T	SIDM00623	UNCLASSIFIED	9	MG-132	Proteasome, CAPN1	Protein stability and degradation	1045	Y	0.003906	1	-0.123264	0.843639	0.138999	-0.047903
GDSC1	281	13101128	908150	MPP-89	SIDM00222	MESO	9	MG-132	Proteasome, CAPN1	Protein stability and degradation	1045	Y	0.003906	1	0.211946	0.858812	0.225669	0.18701
GDSC1	281	13101468	908151	MRK-nu-1	SIDM00562	BRCA	9	MG-132	Proteasome, CAPN1	Protein stability and degradation	1045	Y	0.003906	1	0.201217	0.879813	0.209094	0.179491
GDSC1	281	13101800	908152	MSTO-211H	SIDM00640	MESO	9	MG-132	Proteasome, CAPN1	Protein stability and degradation	1045	Y	0.003906	1	0.789181	0.947196	0.080081	0.591533
GDSC1	281	13102141	908156	MV-4-11	SIDM00657	UNCLASSIFIED	9	MG-132	Proteasome, CAPN1	Protein stability and degradation	1045	Y	0.003906	1	-0.234677	0.873185	0.159055	-0.125981
GDSC1	281	13102489	908158	NALM-6	SIDM00429	UNCLASSIFIED	9	MG-132	Proteasome, CAPN1	Protein stability and degradation	1045	Y	0.003906	1	-1.11823	0.772641	0.175662	-0.74517
GDSC1	281	13102793	908159	NAMALWA	SIDM00641	UNCLASSIFIED	9	MG-132	Proteasome, CAPN1	Protein stability and degradation	1045	Y	0.003906	1	-1.604222	0.697469	0.156918	-1.08575
GDSC1	281	13103112	908440	NB69	SIDM00244	NB	9	MG-132	Proteasome, CAPN1	Protein stability and degradation	1045	Y	0.003906	1	-0.851598	0.798887	0.17864	-0.558316
GDSC1	281	13103903	908444	SNU-1	SIDM01146	STAD	9	MG-132	Proteasome, CAPN1	Protein stability and degradation	1045	Y	0.003906	1	0.855665	0.907865	0.150778	0.638125
GDSC1	281	13104255	908445	SNU-5	SIDM01144	STAD	9	MG-132	Proteasome, CAPN1	Protein stability and degradation	1045	Y	0.003906	1	0.073995	0.858648	0.100251	0.090335
GDSC1	281	13104597	908446	SNU-16	SIDM01145	STAD	9	MG-132	Proteasome, CAPN1	Protein stability and degradation	1045	Y	0.003906	1	0.842559	0.92817	0.150789	0.62894
GDSC1	281	13104930	908447	NH-12	SIDM00577	NB	9	MG-132	Proteasome, CAPN1	Protein stability and degradation	1045	Y	0.003906	1	2.053247	0.970012	0.024637	1.477384
GDSC1	281	13105272	908448	NKM-1	SIDM00576	LAML	9	MG-132	Proteasome, CAPN1	Protein stability and degradation	1045	Y	0.003906	1	0.12652	0.866402	0.141373	0.127144
GDSC1	281	13105623	908449	NMC-G1	SIDM00575	LGG	9	MG-132	Proteasome, CAPN1	Protein stability and degradation	1045	Y	0.003906	1	-0.271985	0.820005	0.184632	-0.152126
GDSC1	281	13105971	908450	no-11	SIDM00573	LGG	9	MG-132	Proteasome, CAPN1	Protein stability and degradation	1045	Y	0.003906	1	-0.473465	0.794482	0.24491	-0.293322
GDSC1	281	13106320	908451	NOMO-1	SIDM00580	LAML	9	MG-132	Proteasome, CAPN1	Protein stability and degradation	1045	Y	0.003906	1	1.31715	0.937435	0.13121	0.961531
GDSC1	281	13106671	908452	no-10	SIDM00574	LGG	9	MG-132	Proteasome, CAPN1	Protein stability and degradation	1045	Y	0.003906	1	-2.773252	0.499902	0.133056	-1.905
GDSC1	281	13107017	908454	NTERA-2-cl-D1	SIDM01203	UNCLASSIFIED	9	MG-132	Proteasome, CAPN1	Protein stability and degradation	1045	Y	0.003906	1	-2.567284	0.533437	0.187785	-1.760659
GDSC1	281	13107668	908457	NCI-H747	SIDM00778	COREAD	9	MG-132	Proteasome, CAPN1	Protein stability and degradation	1045	Y	0.003906	1	-0.880952	0.752399	0.098616	-0.578887
GDSC1	281	13108018	908458	NCI-H716	SIDM00779	COREAD	9	MG-132	Proteasome, CAPN1	Protein stability and degradation	1045	Y	0.003906	1	2.238824	0.969134	0.174502	1.607435
GDSC1	281	13110023	908467	NCI-H1155	SIDM00651	UNCLASSIFIED	9	MG-132	Proteasome, CAPN1	Protein stability and degradation	1045	Y	0.003906	1	-0.286337	0.867316	0.114618	-0.162184
GDSC1	281	13110551	908469	NCI-H1436	SIDM00697	SCLC	9	MG-132	Proteasome, CAPN1	Protein stability and degradation	1045	Y	0.003906	1	0.748065	0.907838	0.142631	0.562719
GDSC1	281	13111193	908471	NCI-H1581	SIDM00748	UNCLASSIFIED	9	MG-132	Proteasome, CAPN1	Protein stability and degradation	1045	Y	0.003906	1	0.964772	0.952987	0.100704	0.714586
GDSC1	281	13111835	908473	NCI-H1666	SIDM00743	LUAD	9	MG-132	Proteasome, CAPN1	Protein stability and degradation	1045	Y	0.003906	1	2.51268	0.975868	0.08558	1.799352
GDSC1	281	13113096	908480	NCI-H2081	SIDM00710	SCLC	9	MG-132	Proteasome, CAPN1	Protein stability and degradation	1045	Y	0.003906	1	0.421564	0.901687	0.045416	0.333909
GDSC1	281	13113303	908481	NCI-H2196	SIDM00731	SCLC	9	MG-132	Proteasome, CAPN1	Protein stability and degradation	1045	Y	0.003906	1	0.905407	0.929944	0.091694	0.672983
GDSC1	281	13113652	908483	NCI-H524	SIDM01129	SCLC	9	MG-132	Proteasome, CAPN1	Protein stability and degradation	1045	Y	0.003906	1	-0.022512	0.885028	0.098892	0.022703
GDSC1	281	13113811	909194	NCI-H748	SIDM01117	SCLC	9	MG-132	Proteasome, CAPN1	Protein stability and degradation	1045	Y	0.003906	1	0.698876	0.896566	0.093111	0.528248
GDSC1	281	13114161	909248	ONS-76	SIDM00567	MB	9	MG-132	Proteasome, CAPN1	Protein stability and degradation	1045	Y	0.003906	1	-2.057276	0.609492	0.123446	-1.403248
GDSC1	281	13114507	909249	OPM-2	SIDM00457	MM	9	MG-132	Proteasome, CAPN1	Protein stability and degradation	1045	Y	0.003906	1	-2.139847	0.608951	0.051409	-1.461114
GDSC1	281	13114851	909250	OS-RC-2	SIDM00239	KIRC	9	MG-132	Proteasome, CAPN1	Protein stability and degradation	1045	Y	0.003906	1	-0.886265	0.739746	0.195836	-0.58261
GDSC1	281	13115496	909252	P30-OHK	SIDM00364	ALL	9	MG-132	Proteasome, CAPN1	Protein stability and degradation	1045	Y	0.003906	1	1.820041	0.9902	0.037653	1.313954
GDSC1	281	13115839	909253	P31-FUJ	SIDM00363	LAML	9	MG-132	Proteasome, CAPN1	Protein stability and degradation	1045	Y	0.003906	1	1.290723	0.987079	0.016905	0.943011
GDSC1	281	13116413	909256	OCUB-M	SIDM00241	BRCA	9	MG-132	Proteasome, CAPN1	Protein stability and degradation	1045	Y	0.003906	1	-2.351637	0.571058	0.179511	-1.609535
GDSC1	281	13117059	909260	PF-382	SIDM00451	ALL	9	MG-132	Proteasome, CAPN1	Protein stability and degradation	1045	Y	0.003906	1	-1.730615	0.66985	0.144471	-1.174326
GDSC1	281	13117405	909262	Raji	SIDM00844	UNCLASSIFIED	9	MG-132	Proteasome, CAPN1	Protein stability and degradation	1045	Y	0.003906	1	-0.189613	0.867585	0.084214	-0.0944
GDSC1	281	13118358	909696	REH	SIDM00447	UNCLASSIFIED	9	MG-132	Proteasome, CAPN1	Protein stability and degradation	1045	Y	0.003906	1	2.242608	0.986324	0.031661	1.610087
GDSC1	281	13118703	909697	RF-48	SIDM01092	STAD	9	MG-132	Proteasome, CAPN1	Protein stability and degradation	1045	Y	0.003906	1	-0.442527	0.806519	0.164221	-0.271641
GDSC1	281	13119055	909698	RKO	SIDM01090	COREAD	9	MG-132	Proteasome, CAPN1	Protein stability and degradation	1045	Y	0.003906	1	-1.130993	0.756677	0.194381	-0.754114
GDSC1	281	13119866	909701	RPMI-6666	SIDM00813	UNCLASSIFIED	9	MG-132	Proteasome, CAPN1	Protein stability and degradation	1045	Y	0.003906	1	0.472449	0.884584	0.170793	0.369569
GDSC1	281	13120220	909702	RPMI-8402	SIDM00403	ALL	9	MG-132	Proteasome, CAPN1	Protein stability and degradation	1045	Y	0.003906	1	-0.547658	0.851586	0.133799	-0.345317
GDSC1	281	13120572	909703	RS4-11	SIDM01086	ALL	9	MG-132	Proteasome, CAPN1	Protein stability and degradation	1045	Y	0.003906	1	1.939567	0.978492	0.199701	1.397717
GDSC1	281	13122428	909711	SCH	SIDM00383	UNCLASSIFIED	9	MG-132	Proteasome, CAPN1	Protein stability and degradation	1045	Y	0.003906	1	2.988818	0.989596	0.017377	2.133027
GDSC1	281	13122776	909712	SF126	SIDM00382	GBM	9	MG-132	Proteasome, CAPN1	Protein stability and degradation	1045	Y	0.003906	1	-1.006967	0.759223	0.19339	-0.667198
GDSC1	281	13123129	909713	SH-4	SIDM01079	SKCM	9	MG-132	Proteasome, CAPN1	Protein stability and degradation	1045	Y	0.003906	1	-2.959156	0.474753	0.161431	-2.035281
GDSC1	281	13123335	909715	SIG-M5	SIDM00396	LAML	9	MG-132	Proteasome, CAPN1	Protein stability and degradation	1045	Y	0.003906	1	-1.026464	0.8034	0.16288	-0.680861
GDSC1	281	13123992	909717	SJSA-1	SIDM01112	UNCLASSIFIED	9	MG-132	Proteasome, CAPN1	Protein stability and degradation	1045	Y	0.003906	1	-0.346396	0.817031	0.166814	-0.204273
GDSC1	281	13124957	909720	SK-LMS-1	SIDM01109	UNCLASSIFIED	9	MG-132	Proteasome, CAPN1	Protein stability and degradation	1045	Y	0.003906	1	-1.012057	0.768662	0.194737	-0.670764
GDSC1	281	13125502	909722	SKM-1	SIDM00380	UNCLASSIFIED	9	MG-132	Proteasome, CAPN1	Protein stability and degradation	1045	Y	0.003906	1	1.219298	0.937285	0.03535	0.892957
GDSC1	281	13125855	909723	SK-MEL-1	SIDM01107	SKCM	9	MG-132	Proteasome, CAPN1	Protein stability and degradation	1045	Y	0.003906	1	3.444904	0.982023	0.027668	2.45265
GDSC1	281	13127841	909731	SK-PN-DW	SIDM01097	UNCLASSIFIED	9	MG-132	Proteasome, CAPN1	Protein stability and degradation	1045	Y	0.003906	1	-1.129421	0.744137	0.14803	-0.753013
GDSC1	281	13128174	909732	SK-UT-1	SIDM01113	UNCLASSIFIED	9	MG-132	Proteasome, CAPN1	Protein stability and degradation	1045	Y	0.003906	1	-2.176732	0.596217	0.202942	-1.486963
GDSC1	281	13130092	909742	SU-DHL-1	SIDM00390	UNCLASSIFIED	9	MG-132	Proteasome, CAPN1	Protein stability and degradation	1045	Y	0.003906	1	-0.458239	0.873015	0.108961	-0.282652
GDSC1	281	13130440	909743	SUP-T1	SIDM01154	ALL	9	MG-132	Proteasome, CAPN1	Protein stability and degradation	1045	Y	0.003906	1	2.455529	0.987487	0.028762	1.759301
GDSC1	281	13133467	909754	SW684	SIDM01175	UNCLASSIFIED	9	MG-132	Proteasome, CAPN1	Protein stability and degradation	1045	Y	0.003906	1	-0.450117	0.782014	0.160157	-0.27696
GDSC1	281	13134115	909756	SW872	SIDM01159	UNCLASSIFIED	9	MG-132	Proteasome, CAPN1	Protein stability and degradation	1045	Y	0.003906	1	-1.540156	0.697928	0.185933	-1.040853
GDSC1	281	13134773	909758	SW962	SIDM01178	UNCLASSIFIED	9	MG-132	Proteasome, CAPN1	Protein stability and degradation	1045	Y	0.003906	1	0.455484	0.891989	0.162189	0.35768
GDSC1	281	13135621	909762	TALL-1	SIDM00370	ALL	9	MG-132	Proteasome, CAPN1	Protein stability and degradation	1045	Y	0.003906	1	2.386344	0.987977	0.064282	1.710816
GDSC1	281	13135970	909769	TGBC1TKB	SIDM00252	UNCLASSIFIED	9	MG-132	Proteasome, CAPN1	Protein stability and degradation	1045	Y	0.003906	1	-0.086901	0.867549	0.156499	-0.022421
GDSC1	281	13136619	909771	THP-1	SIDM01172	LAML	9	MG-132	Proteasome, CAPN1	Protein stability and degradation	1045	Y	0.003906	1	2.485512	0.99262	0.021199	1.780313
GDSC1	281	13136969	909773	TUR	SIDM01205	DLBC	9	MG-132	Proteasome, CAPN1	Protein stability and degradation	1045	Y	0.003906	1	2.153014	0.985636	0.029816	1.5473
GDSC1	281	13137912	909777	U-698-M	SIDM00424	UNCLASSIFIED	9	MG-132	Proteasome, CAPN1	Protein stability and degradation	1045	Y	0.003906	1	-0.603508	0.800346	0.266815	-0.384456
GDSC1	281	13139719	909785	WSU-NHL	SIDM00412	UNCLASSIFIED	9	MG-132	Proteasome, CAPN1	Protein stability and degradation	1045	Y	0.003906	1	2.139224	0.987473	0.039987	1.537636
GDSC1	281	13140766	909974	RCC10RGB	SIDM00235	KIRC	9	MG-132	Proteasome, CAPN1	Protein stability and degradation	1045	Y	0.003906	1	2.888481	0.944048	0.105393	2.062711
GDSC1	281	13141117	909975	KURAMOCHI	SIDM00554	UNCLASSIFIED	9	MG-132	Proteasome, CAPN1	Protein stability and degradation	1045	Y	0.003906	1	0.012711	0.849788	0.178368	0.047387
GDSC1	281	13141463	909976	KM-H2	SIDM01018	UNCLASSIFIED	9	MG-132	Proteasome, CAPN1	Protein stability and degradation	1045	Y	0.003906	1	-1.665963	0.686009	0.171029	-1.129018
GDSC1	281	13142845	910401	Ramos-2G6-4C10	SIDM01247	UNCLASSIFIED	9	MG-132	Proteasome, CAPN1	Protein stability and degradation	1045	Y	0.003906	1	-0.318109	0.866419	0.268636	-0.18445
GDSC1	281	13143178	910544	RPMI-8866	SIDM00482	LCML	9	MG-132	Proteasome, CAPN1	Protein stability and degradation	1045	Y	0.003906	1	0.047176	0.889256	0.240337	0.07154
GDSC1	281	13143521	910545	QIMR-WIL	SIDM00467	LAML	9	MG-132	Proteasome, CAPN1	Protein stability and degradation	1045	Y	0.003906	1	0.068471	0.881247	0.196063	0.086463
GDSC1	281	13143864	910546	PSN1	SIDM00469	PAAD	9	MG-132	Proteasome, CAPN1	Protein stability and degradation	1045	Y	0.003906	1	-1.759767	0.670553	0.171907	-1.194755
GDSC1	281	13144822	910554	CW-2	SIDM00282	COREAD	9	MG-132	Proteasome, CAPN1	Protein stability and degradation	1045	Y	0.003906	1	1.430573	0.93754	0.122503	1.041017
GDSC1	281	13145166	910566	CMK	SIDM00959	LAML	9	MG-132	Proteasome, CAPN1	Protein stability and degradation	1045	Y	0.003906	1	-1.63446	0.693016	0.180359	-1.106941
GDSC1	281	13145446	910567	CHP-126	SIDM00286	NB	9	MG-132	Proteasome, CAPN1	Protein stability and degradation	1045	Y	0.003906	1	0.20937	0.883581	0.145628	0.185205
GDSC1	281	13145762	910568	CGTH-W-1	SIDM01248	THCA	9	MG-132	Proteasome, CAPN1	Protein stability and degradation	1045	Y	0.003906	1	0.252475	0.899105	0.159479	0.215412
GDSC1	281	13146106	910569	COLO-320-HSR	SIDM00842	COREAD	9	MG-132	Proteasome, CAPN1	Protein stability and degradation	1045	Y	0.003906	1	0.99306	0.95284	0.113369	0.734411
GDSC1	281	13146795	910688	CESS	SIDM00917	LAML	9	MG-132	Proteasome, CAPN1	Protein stability and degradation	1045	Y	0.003906	1	-1.746824	0.670532	0.151878	-1.185686
GDSC1	281	13147450	910691	COLO-684	SIDM00142	UCEC	9	MG-132	Proteasome, CAPN1	Protein stability and degradation	1045	Y	0.003906	1	0.073086	0.862375	0.068826	0.089697
GDSC1	281	13147802	910692	COLO-668	SIDM00143	SCLC	9	MG-132	Proteasome, CAPN1	Protein stability and degradation	1045	Y	0.003906	1	1.421222	0.957362	0.169382	1.034464
GDSC1	281	13148774	910697	A388	SIDM00794	UNCLASSIFIED	9	MG-132	Proteasome, CAPN1	Protein stability and degradation	1045	Y	0.003906	1	-2.432933	0.549755	0.123578	-1.666507
GDSC1	281	13149391	910700	C2BBe1	SIDM01233	COREAD	9	MG-132	Proteasome, CAPN1	Protein stability and degradation	1045	Y	0.003906	1	-1.116625	0.732395	0.135842	-0.744045
GDSC1	281	13150309	910703	CA46	SIDM00907	UNCLASSIFIED	9	MG-132	Proteasome, CAPN1	Protein stability and degradation	1045	Y	0.003906	1	2.100138	0.974089	0.043615	1.510244
GDSC1	281	13151071	910706	BL-41	SIDM00985	UNCLASSIFIED	9	MG-132	Proteasome, CAPN1	Protein stability and degradation	1045	Y	0.003906	1	-2.587713	0.533045	0.100346	-1.774976
GDSC1	281	13151413	910710	BV-173	SIDM00962	LCML	9	MG-132	Proteasome, CAPN1	Protein stability and degradation	1045	Y	0.003906	1	0.298454	0.906198	0.249088	0.247634
GDSC1	281	13152100	910780	TGW	SIDM00324	NB	9	MG-132	Proteasome, CAPN1	Protein stability and degradation	1045	Y	0.003906	1	-0.331564	0.86904	0.161757	-0.193879
GDSC1	281	13154551	910861	RL	SIDM01089	DLBC	9	MG-132	Proteasome, CAPN1	Protein stability and degradation	1045	Y	0.003906	1	1.405114	0.96502	0.017441	1.023176
GDSC1	281	13155976	910905	SNU-C1	SIDM01197	COREAD	9	MG-132	Proteasome, CAPN1	Protein stability and degradation	1045	Y	0.003906	1	4.202573	0.975535	0.057782	2.98362
GDSC1	281	13156321	910906	ST486	SIDM01198	UNCLASSIFIED	9	MG-132	Proteasome, CAPN1	Protein stability and degradation	1045	Y	0.003906	1	0.063597	0.893076	0.146812	0.083048
GDSC1	281	13156802	910910	UACC-812	SIDM01187	BRCA	9	MG-132	Proteasome, CAPN1	Protein stability and degradation	1045	Y	0.003906	1	1.417353	0.952105	0.092947	1.031753
GDSC1	281	13157142	910911	SCC-15	SIDM01083	HNSC	9	MG-132	Proteasome, CAPN1	Protein stability and degradation	1045	Y	0.003906	1	2.695862	0.974094	0.034487	1.927725
GDSC1	281	13157940	910918	BC-3	SIDM00895	DLBC	9	MG-132	Proteasome, CAPN1	Protein stability and degradation	1045	Y	0.003906	1	-0.210666	0.88456	0.12791	-0.109154
GDSC1	281	13158284	910919	BC-1	SIDM00896	DLBC	9	MG-132	Proteasome, CAPN1	Protein stability and degradation	1045	Y	0.003906	1	0.366006	0.934948	0.174033	0.294974
GDSC1	281	13158940	910921	A101D	SIDM00801	SKCM	9	MG-132	Proteasome, CAPN1	Protein stability and degradation	1045	Y	0.003906	1	-4.162031	0.310812	0.150439	-2.878249
GDSC1	281	13160624	910930	SCC-3	SIDM00384	DLBC	9	MG-132	Proteasome, CAPN1	Protein stability and degradation	1045	Y	0.003906	1	-0.430785	0.883088	0.262709	-0.263412
GDSC1	281	13161278	910932	GAK	SIDM00543	SKCM	9	MG-132	Proteasome, CAPN1	Protein stability and degradation	1045	Y	0.003906	1	-1.449192	0.710688	0.126048	-0.977106
GDSC1	281	13161622	910933	AM-38	SIDM00492	GBM	9	MG-132	Proteasome, CAPN1	Protein stability and degradation	1045	Y	0.003906	1	1.519565	0.962919	0.129014	1.103382
GDSC1	281	13161945	910934	A4-Fuk	SIDM00502	DLBC	9	MG-132	Proteasome, CAPN1	Protein stability and degradation	1045	Y	0.003906	1	-1.506802	0.694971	0.181184	-1.017479
GDSC1	281	13162290	910935	A3-KAW	SIDM00495	DLBC	9	MG-132	Proteasome, CAPN1	Protein stability and degradation	1045	Y	0.003906	1	-0.602601	0.852281	0.127366	-0.38382
GDSC1	281	13162926	910937	COR-L279	SIDM00511	SCLC	9	MG-132	Proteasome, CAPN1	Protein stability and degradation	1045	Y	0.003906	1	-0.181907	0.880891	0.164869	-0.089
GDSC1	281	13163407	910942	NEC8	SIDM00243	UNCLASSIFIED	9	MG-132	Proteasome, CAPN1	Protein stability and degradation	1045	Y	0.003906	1	-2.341463	0.573644	0.119135	-1.602405
GDSC1	281	13163758	910943	CAS-1	SIDM00212	GBM	9	MG-132	Proteasome, CAPN1	Protein stability and degradation	1045	Y	0.003906	1	-2.143701	0.587119	0.248051	-1.463815
GDSC1	281	13164110	910944	ALL-PO	SIDM00211	ALL	9	MG-132	Proteasome, CAPN1	Protein stability and degradation	1045	Y	0.003906	1	-1.116112	0.743031	0.205763	-0.743685
GDSC1	281	13164451	910947	OCI-AML2	SIDM00446	LAML	9	MG-132	Proteasome, CAPN1	Protein stability and degradation	1045	Y	0.003906	1	-1.415247	0.73668	0.100852	-0.953318
GDSC1	281	13164801	910948	MFM-223	SIDM00332	BRCA	9	MG-132	Proteasome, CAPN1	Protein stability and degradation	1045	Y	0.003906	1	1.440068	0.947802	0.042083	1.047671
GDSC1	281	13165912	917486	LS-1034	SIDM00681	COREAD	9	MG-132	Proteasome, CAPN1	Protein stability and degradation	1045	Y	0.003906	1	0.959943	0.927507	0.087709	0.711202
GDSC1	281	13167329	924106	CAL-148	SIDM00938	BRCA	9	MG-132	Proteasome, CAPN1	Protein stability and degradation	1045	Y	0.003906	1	0.705941	0.941298	0.090398	0.533199
GDSC1	281	13168285	924110	HDLM-2	SIDM01064	UNCLASSIFIED	9	MG-132	Proteasome, CAPN1	Protein stability and degradation	1045	Y	0.003906	1	-0.694961	0.800377	0.189567	-0.448545
GDSC1	281	13169235	924186	KGN	SIDM00302	UNCLASSIFIED	9	MG-132	Proteasome, CAPN1	Protein stability and degradation	1045	Y	0.003906	1	-0.42224	0.814137	0.124948	-0.257424
GDSC1	281	13169906	924188	KNS-81-FD	SIDM01210	LGG	9	MG-132	Proteasome, CAPN1	Protein stability and degradation	1045	Y	0.003906	1	-1.896374	0.614323	0.154865	-1.290489
GDSC1	281	13170270	924238	K5	SIDM00056	THCA	9	MG-132	Proteasome, CAPN1	Protein stability and degradation	1045	Y	0.003906	1	0.179167	0.897125	0.159155	0.164039
GDSC1	281	13170614	924239	L-363	SIDM00312	MM	9	MG-132	Proteasome, CAPN1	Protein stability and degradation	1045	Y	0.003906	1	-1.521465	0.706713	0.170857	-1.027755
GDSC1	281	13171260	924244	NCI-H1975	SIDM00759	LUAD	9	MG-132	Proteasome, CAPN1	Protein stability and degradation	1045	Y	0.003906	1	-2.450999	0.547309	0.196458	-1.679167
GDSC1	281	13171588	924247	SW954	SIDM01157	UNCLASSIFIED	9	MG-132	Proteasome, CAPN1	Protein stability and degradation	1045	Y	0.003906	1	0.215967	0.900275	0.160689	0.189828
GDSC1	281	13171758	924248	TE-441-T	SIDM01173	UNCLASSIFIED	9	MG-132	Proteasome, CAPN1	Protein stability and degradation	1045	Y	0.003906	1	1.708696	0.97369	0.189624	1.235924
GDSC1	281	13172541	925339	MMAc-SF	SIDM01242	SKCM	9	MG-132	Proteasome, CAPN1	Protein stability and degradation	1045	Y	0.003906	1	-2.564984	0.53178	0.128696	-1.759048
GDSC1	281	13173488	925343	MFH-ino	SIDM00299	UNCLASSIFIED	9	MG-132	Proteasome, CAPN1	Protein stability and degradation	1045	Y	0.003906	1	-1.148446	0.727168	0.224115	-0.766345
GDSC1	281	13173834	925345	NOS-1	SIDM00242	UNCLASSIFIED	9	MG-132	Proteasome, CAPN1	Protein stability and degradation	1045	Y	0.003906	1	0.091458	0.849396	0.173849	0.102573
GDSC1	281	13175020	930082	RL95-2	SIDM01088	UNCLASSIFIED	9	MG-132	Proteasome, CAPN1	Protein stability and degradation	1045	Y	0.003906	1	-0.363373	0.839627	0.163507	-0.21617
GDSC1	281	13176845	946353	TE-9	SIDM00325	ESCA	9	MG-132	Proteasome, CAPN1	Protein stability and degradation	1045	Y	0.003906	1	-1.633165	0.672099	0.178068	-1.106034
GDSC1	281	13177502	946355	TE-6	SIDM00328	ESCA	9	MG-132	Proteasome, CAPN1	Protein stability and degradation	1045	Y	0.003906	1	0.548236	0.891193	0.127426	0.42268
GDSC1	281	13177854	946356	TE-12	SIDM00023	ESCA	9	MG-132	Proteasome, CAPN1	Protein stability and degradation	1045	Y	0.003906	1	0.256142	0.85328	0.154999	0.217982
GDSC1	281	13178046	946357	TC-YIK	SIDM00234	UNCLASSIFIED	9	MG-132	Proteasome, CAPN1	Protein stability and degradation	1045	Y	0.003906	1	1.151212	0.97401	0.136831	0.845242
GDSC1	281	13178391	946358	YT	SIDM00410	ALL	9	MG-132	Proteasome, CAPN1	Protein stability and degradation	1045	Y	0.003906	1	1.09888	0.965019	0.020168	0.808569
GDSC1	281	13178741	946359	BT-474	SIDM00963	BRCA	9	MG-132	Proteasome, CAPN1	Protein stability and degradation	1045	Y	0.003906	1	1.864088	0.95882	0.045683	1.344822
GDSC1	281	13179605	946363	KP-N-YS	SIDM00157	NB	9	MG-132	Proteasome, CAPN1	Protein stability and degradation	1045	Y	0.003906	1	2.529956	0.980975	0.056728	1.811459
GDSC1	281	13179925	946367	D-247MG	SIDM00622	GBM	9	MG-132	Proteasome, CAPN1	Protein stability and degradation	1045	Y	0.003906	1	-2.981842	0.470333	0.136766	-2.051179
GDSC1	281	13180277	946368	D-263MG	SIDM00732	GBM	9	MG-132	Proteasome, CAPN1	Protein stability and degradation	1045	Y	0.003906	1	-1.489834	0.686201	0.194539	-1.005588
GDSC1	281	13180589	946369	D-336MG	SIDM00620	LGG	9	MG-132	Proteasome, CAPN1	Protein stability and degradation	1045	Y	0.003906	1	-0.663234	0.788273	0.256871	-0.426311
GDSC1	281	13180915	946370	D-392MG	SIDM00542	GBM	9	MG-132	Proteasome, CAPN1	Protein stability and degradation	1045	Y	0.003906	1	-1.536618	0.670058	0.141038	-1.038374
GDSC1	281	13181561	946373	D-502MG	SIDM00208	LGG	9	MG-132	Proteasome, CAPN1	Protein stability and degradation	1045	Y	0.003906	1	0.594815	0.863274	0.061671	0.455323
GDSC1	281	13182496	949088	CTB-1	SIDM00283	DLBC	9	MG-132	Proteasome, CAPN1	Protein stability and degradation	1045	Y	0.003906	1	0.265234	0.848442	0.087294	0.224354
GDSC1	281	13183772	949153	HAL-01	SIDM00289	ALL	9	MG-132	Proteasome, CAPN1	Protein stability and degradation	1045	Y	0.003906	1	0.008427	0.868833	0.1672	0.044385
GDSC1	281	13184111	949154	OMC-1	SIDM00240	CESC	9	MG-132	Proteasome, CAPN1	Protein stability and degradation	1045	Y	0.003906	1	1.354051	0.953348	0.054516	0.987391
GDSC1	281	13184457	949155	ES8	SIDM00261	UNCLASSIFIED	9	MG-132	Proteasome, CAPN1	Protein stability and degradation	1045	Y	0.003906	1	-1.356093	0.722287	0.109826	-0.911863
GDSC1	281	13184808	949156	ES4	SIDM00264	UNCLASSIFIED	9	MG-132	Proteasome, CAPN1	Protein stability and degradation	1045	Y	0.003906	1	-0.146248	0.842773	0.159719	-0.06401
GDSC1	281	13185157	949157	ES6	SIDM00262	UNCLASSIFIED	9	MG-132	Proteasome, CAPN1	Protein stability and degradation	1045	Y	0.003906	1	-4.104346	0.31252	0.085008	-2.837824
GDSC1	281	13185504	949158	ES1	SIDM00266	UNCLASSIFIED	9	MG-132	Proteasome, CAPN1	Protein stability and degradation	1045	Y	0.003906	1	-0.213593	0.842215	0.246729	-0.111206
GDSC1	281	13186159	949161	EW-3	SIDM00202	UNCLASSIFIED	9	MG-132	Proteasome, CAPN1	Protein stability and degradation	1045	Y	0.003906	1	2.301569	0.971057	0.121728	1.651407
GDSC1	281	13186200	949162	EW-12	SIDM00200	UNCLASSIFIED	9	MG-132	Proteasome, CAPN1	Protein stability and degradation	1045	Y	0.003906	1	3.919629	0.969982	0.116088	2.785334
GDSC1	281	13186552	949163	EW-1	SIDM00205	UNCLASSIFIED	9	MG-132	Proteasome, CAPN1	Protein stability and degradation	1045	Y	0.003906	1	0.543124	0.917391	0.243034	0.419098
GDSC1	281	13186897	949164	EW-18	SIDM00197	UNCLASSIFIED	9	MG-132	Proteasome, CAPN1	Protein stability and degradation	1045	Y	0.003906	1	0.181165	0.878649	0.167873	0.165439
GDSC1	281	13187224	949165	EW-16	SIDM00198	UNCLASSIFIED	9	MG-132	Proteasome, CAPN1	Protein stability and degradation	1045	Y	0.003906	1	0.330903	0.899317	0.078794	0.270375
GDSC1	281	13187569	949166	EW-13	SIDM00621	UNCLASSIFIED	9	MG-132	Proteasome, CAPN1	Protein stability and degradation	1045	Y	0.003906	1	2.138084	0.967817	0.132507	1.536837
GDSC1	281	13187777	949167	EW-22	SIDM00196	UNCLASSIFIED	9	MG-132	Proteasome, CAPN1	Protein stability and degradation	1045	Y	0.003906	1	2.014509	0.984174	0.069213	1.450236
GDSC1	281	13188125	949168	EW-24	SIDM00195	UNCLASSIFIED	9	MG-132	Proteasome, CAPN1	Protein stability and degradation	1045	Y	0.003906	1	0.271057	0.911234	0.195132	0.228434
GDSC1	281	13188477	949170	LAN-6	SIDM00330	NB	9	MG-132	Proteasome, CAPN1	Protein stability and degradation	1045	Y	0.003906	1	-1.030353	0.745322	0.109157	-0.683587
GDSC1	281	13188827	949171	NB10	SIDM00259	NB	9	MG-132	Proteasome, CAPN1	Protein stability and degradation	1045	Y	0.003906	1	0.483734	0.907137	0.217179	0.377478
GDSC1	281	13189143	949172	NB12	SIDM00258	NB	9	MG-132	Proteasome, CAPN1	Protein stability and degradation	1045	Y	0.003906	1	-0.414669	0.814371	0.152465	-0.252118
GDSC1	281	13189476	949173	NB6	SIDM00253	NB	9	MG-132	Proteasome, CAPN1	Protein stability and degradation	1045	Y	0.003906	1	1.409487	0.936952	0.148209	1.02624
GDSC1	281	13189824	949174	NB7	SIDM00156	NB	9	MG-132	Proteasome, CAPN1	Protein stability and degradation	1045	Y	0.003906	1	1.958034	0.972912	0.12608	1.410659
GDSC1	281	13190113	949175	NB17	SIDM00255	NB	9	MG-132	Proteasome, CAPN1	Protein stability and degradation	1045	Y	0.003906	1	-0.530609	0.79704	0.222923	-0.333368
GDSC1	281	13190464	949176	NB5	SIDM00254	NB	9	MG-132	Proteasome, CAPN1	Protein stability and degradation	1045	Y	0.003906	1	0.435537	0.914239	0.189395	0.343701
GDSC1	281	13190814	949177	NB13	SIDM00257	NB	9	MG-132	Proteasome, CAPN1	Protein stability and degradation	1045	Y	0.003906	1	-0.465221	0.845259	0.269905	-0.287545
GDSC1	281	13191154	949178	NB14	SIDM00256	NB	9	MG-132	Proteasome, CAPN1	Protein stability and degradation	1045	Y	0.003906	1	2.11515	0.986329	0.052381	1.520765
GDSC1	281	13191491	949179	NB1	SIDM00578	NB	9	MG-132	Proteasome, CAPN1	Protein stability and degradation	1045	Y	0.003906	1	-0.697133	0.793783	0.167425	-0.450068
GDSC1	281	13191840	971773	RH-1	SIDM00427	UNCLASSIFIED	9	MG-132	Proteasome, CAPN1	Protein stability and degradation	1045	Y	0.003906	1	0.548886	0.950921	0.049871	0.423136
GDSC1	281	13192384	971777	MZ2-MEL	SIDM00179	SKCM	9	MG-132	Proteasome, CAPN1	Protein stability and degradation	1045	Y	0.003906	1	-1.991844	0.614947	0.131017	-1.357394
GDSC1	281	13194893	1240128	ES-2	SIDM00861	UNCLASSIFIED	9	MG-132	Proteasome, CAPN1	Protein stability and degradation	1045	Y	0.003906	1	-1.25243	0.738819	0.16597	-0.839217
GDSC1	281	13205705	1240173	MDST8	SIDM00527	COREAD	9	MG-132	Proteasome, CAPN1	Protein stability and degradation	1045	Y	0.003906	1	0.57595	0.92	0.090981	0.442102
GDSC1	281	13206925	1240181	NB(TU)1-10	SIDM00579	NB	9	MG-132	Proteasome, CAPN1	Protein stability and degradation	1045	Y	0.003906	1	0.332207	0.915306	0.070762	0.271288
GDSC1	281	13207271	1240182	NCI-H1836	SIDM00770	SCLC	9	MG-132	Proteasome, CAPN1	Protein stability and degradation	1045	Y	0.003906	1	0.438722	0.900351	0.055629	0.345933
GDSC1	281	13207617	1240183	NCI-H1869	SIDM00768	LUSC	9	MG-132	Proteasome, CAPN1	Protein stability and degradation	1045	Y	0.003906	1	-0.895108	0.76091	0.132264	-0.588807
GDSC1	281	13209161	1240189	NCI-H211	SIDM00704	SCLC	9	MG-132	Proteasome, CAPN1	Protein stability and degradation	1045	Y	0.003906	1	2.319805	0.983672	0.041785	1.664186
GDSC1	281	13210384	1240193	NCI-H847	SIDM01149	SCLC	9	MG-132	Proteasome, CAPN1	Protein stability and degradation	1045	Y	0.003906	1	-0.976483	0.794987	0.176536	-0.645834
GDSC1	281	13216986	1240221	TC-71	SIDM00419	UNCLASSIFIED	9	MG-132	Proteasome, CAPN1	Protein stability and degradation	1045	Y	0.003906	1	0.222694	0.910508	0.137274	0.194542
GDSC1	281	13219569	1290455	OCI-AML3	SIDM00462	LAML	9	MG-132	Proteasome, CAPN1	Protein stability and degradation	1045	Y	0.003906	1	-0.940975	0.786175	0.192718	-0.620951
GDSC1	281	13221805	1290769	CL-11	SIDM00944	COREAD	9	MG-132	Proteasome, CAPN1	Protein stability and degradation	1045	Y	0.003906	1	0.903293	0.918763	0.051109	0.671502
GDSC1	281	13226785	1295740	ALL-SIL	SIDM00994	ALL	9	MG-132	Proteasome, CAPN1	Protein stability and degradation	1045	Y	0.003906	1	-0.60848	0.839038	0.140398	-0.38794
GDSC1	281	13227138	1295741	AMO-1	SIDM00993	MM	9	MG-132	Proteasome, CAPN1	Protein stability and degradation	1045	Y	0.003906	1	-1.936214	0.64181	0.150021	-1.318409
GDSC1	281	13227593	1297439	COR-L95	SIDM00521	SCLC	9	MG-132	Proteasome, CAPN1	Protein stability and degradation	1045	Y	0.003906	1	1.494011	0.952689	0.07056	1.085474
GDSC1	281	13227945	1297446	DND-41	SIDM00946	ALL	9	MG-132	Proteasome, CAPN1	Protein stability and degradation	1045	Y	0.003906	1	-1.511303	0.707781	0.125204	-1.020633
GDSC1	281	13228289	1297447	EJM	SIDM01048	MM	9	MG-132	Proteasome, CAPN1	Protein stability and degradation	1045	Y	0.003906	1	-1.122499	0.766534	0.14933	-0.748161
GDSC1	281	13228639	1297449	Farage	SIDM00859	DLBC	9	MG-132	Proteasome, CAPN1	Protein stability and degradation	1045	Y	0.003906	1	-1.780334	0.668647	0.173399	-1.209169
GDSC1	281	13236126	1298352	NCI-H2135	SIDM00700	UNCLASSIFIED	9	MG-132	Proteasome, CAPN1	Protein stability and degradation	1045	Y	0.003906	1	0.503194	0.917852	0.077114	0.391115
GDSC1	281	13243695	1299075	VCaP	SIDM01077	PRAD	9	MG-132	Proteasome, CAPN1	Protein stability and degradation	1045	Y	0.003906	1	-0.778977	0.792432	0.107961	-0.507423
GDSC1	281	13244830	1303896	GA-10	SIDM00854	UNCLASSIFIED	9	MG-132	Proteasome, CAPN1	Protein stability and degradation	1045	Y	0.003906	1	0.236924	0.899716	0.243529	0.204514
GDSC1	281	13245174	1303897	GRANTA-519	SIDM01058	DLBC	9	MG-132	Proteasome, CAPN1	Protein stability and degradation	1045	Y	0.003906	1	-0.451034	0.842641	0.149003	-0.277602
GDSC1	281	13245486	1303900	HCC1500	SIDM00879	BRCA	9	MG-132	Proteasome, CAPN1	Protein stability and degradation	1045	Y	0.003906	1	1.280536	0.950373	0.222419	0.935872
GDSC1	281	13245696	1303901	HCC-33	SIDM01071	SCLC	9	MG-132	Proteasome, CAPN1	Protein stability and degradation	1045	Y	0.003906	1	-0.371916	0.844373	0.123941	-0.222157
GDSC1	281	13246759	1322218	Hs-445	SIDM00668	UNCLASSIFIED	9	MG-132	Proteasome, CAPN1	Protein stability and degradation	1045	Y	0.003906	1	-0.698764	0.815654	0.163471	-0.451211
GDSC1	281	13247105	1322224	HSC-39	SIDM00045	STAD	9	MG-132	Proteasome, CAPN1	Protein stability and degradation	1045	Y	0.003906	1	0.005242	0.907865	0.133268	0.042153
GDSC1	281	13247457	1323913	NB4	SIDM00428	LAML	9	MG-132	Proteasome, CAPN1	Protein stability and degradation	1045	Y	0.003906	1	-1.139938	0.77343	0.073415	-0.760383
GDSC1	281	13247945	1327766	JJN-3	SIDM01036	MM	9	MG-132	Proteasome, CAPN1	Protein stability and degradation	1045	Y	0.003906	1	-1.894999	0.649515	0.145695	-1.289526
GDSC1	281	13248289	1327768	JM1	SIDM00689	DLBC	9	MG-132	Proteasome, CAPN1	Protein stability and degradation	1045	Y	0.003906	1	-1.710678	0.679765	0.150689	-1.160354
GDSC1	281	13248938	1327771	JURL-MK1	SIDM01015	LCML	9	MG-132	Proteasome, CAPN1	Protein stability and degradation	1045	Y	0.003906	1	0.37653	0.898836	0.169175	0.30235
GDSC1	281	13249363	1327774	KARPAS-231	SIDM01017	UNCLASSIFIED	9	MG-132	Proteasome, CAPN1	Protein stability and degradation	1045	Y	0.003906	1	-1.00168	0.80112	0.124688	-0.663492
GDSC1	281	13250043	1330931	KCL-22	SIDM01004	LCML	9	MG-132	Proteasome, CAPN1	Protein stability and degradation	1045	Y	0.003906	1	-1.623593	0.693794	0.102238	-1.099325
GDSC1	281	13250713	1330935	L-1236	SIDM00313	UNCLASSIFIED	9	MG-132	Proteasome, CAPN1	Protein stability and degradation	1045	Y	0.003906	1	-1.3174	0.737632	0.0992	-0.884747
GDSC1	281	13251353	1330942	ME-1	SIDM00338	LAML	9	MG-132	Proteasome, CAPN1	Protein stability and degradation	1045	Y	0.003906	1	0.111233	0.87962	0.171541	0.116431
GDSC1	281	13251693	1330947	MOLM-13	SIDM00437	LAML	9	MG-132	Proteasome, CAPN1	Protein stability and degradation	1045	Y	0.003906	1	-0.820935	0.782398	0.199899	-0.536827
GDSC1	281	13252170	1330950	MOLP-8	SIDM00434	MM	9	MG-132	Proteasome, CAPN1	Protein stability and degradation	1045	Y	0.003906	1	-1.369483	0.724786	0.16167	-0.921246
GDSC1	281	13252434	1330960	MY-M12	SIDM01217	ALL	9	MG-132	Proteasome, CAPN1	Protein stability and degradation	1045	Y	0.003906	1	-1.212355	0.730849	0.189074	-0.811132
GDSC1	281	13252968	1330972	NCI-H1876	SIDM00766	SCLC	9	MG-132	Proteasome, CAPN1	Protein stability and degradation	1045	Y	0.003906	1	-0.339125	0.843199	0.075564	-0.199177
GDSC1	281	13253295	1330981	NK-92MI	SIDM01201	UNCLASSIFIED	9	MG-132	Proteasome, CAPN1	Protein stability and degradation	1045	Y	0.003906	1	-1.31166	0.735692	0.142033	-0.880725
GDSC1	281	13253639	1330982	NU-DUL-1	SIDM00443	DLBC	9	MG-132	Proteasome, CAPN1	Protein stability and degradation	1045	Y	0.003906	1	-0.563843	0.853256	0.13204	-0.356658
GDSC1	281	13253990	1330983	OCI-AML5	SIDM00461	LAML	9	MG-132	Proteasome, CAPN1	Protein stability and degradation	1045	Y	0.003906	1	-0.24198	0.870049	0.165851	-0.131099
GDSC1	281	13254341	1330984	OCI-LY-19	SIDM00460	DLBC	9	MG-132	Proteasome, CAPN1	Protein stability and degradation	1045	Y	0.003906	1	-0.359163	0.858774	0.164332	-0.21322
GDSC1	281	13254685	1330985	OCI-M1	SIDM00458	LAML	9	MG-132	Proteasome, CAPN1	Protein stability and degradation	1045	Y	0.003906	1	-1.834916	0.665447	0.118199	-1.24742
GDSC1	281	13255030	1330987	P32-ISH	SIDM00362	UNCLASSIFIED	9	MG-132	Proteasome, CAPN1	Protein stability and degradation	1045	Y	0.003906	1	-1.089647	0.793426	0.151112	-0.725139
GDSC1	281	13255379	1330991	PL-21	SIDM00450	LAML	9	MG-132	Proteasome, CAPN1	Protein stability and degradation	1045	Y	0.003906	1	0.557522	0.887794	0.147172	0.429188
GDSC1	281	13256078	1330995	RC-K8	SIDM00448	DLBC	9	MG-132	Proteasome, CAPN1	Protein stability and degradation	1045	Y	0.003906	1	0.33547	0.926057	0.110344	0.273575
GDSC1	281	13256423	1331025	ROS-50	SIDM00415	UNCLASSIFIED	9	MG-132	Proteasome, CAPN1	Protein stability and degradation	1045	Y	0.003906	1	0.983395	0.915094	0.130403	0.727637
GDSC1	281	13256818	1331032	SLVL	SIDM00374	DLBC	9	MG-132	Proteasome, CAPN1	Protein stability and degradation	1045	Y	0.003906	1	-0.885028	0.775232	0.232419	-0.581743
GDSC1	281	13257418	1331034	SU-DHL-16	SIDM00404	DLBC	9	MG-132	Proteasome, CAPN1	Protein stability and degradation	1045	Y	0.003906	1	-1.633624	0.702763	0.062513	-1.106356
GDSC1	281	13257764	1331035	SU-DHL-4	SIDM00405	DLBC	9	MG-132	Proteasome, CAPN1	Protein stability and degradation	1045	Y	0.003906	1	-1.677635	0.696771	0.092712	-1.137198
GDSC1	281	13258405	1331037	SU-DHL-6	SIDM00407	DLBC	9	MG-132	Proteasome, CAPN1	Protein stability and degradation	1045	Y	0.003906	1	-2.295789	0.585134	0.121569	-1.570397
GDSC1	281	13258728	1331038	SU-DHL-8	SIDM00423	DLBC	9	MG-132	Proteasome, CAPN1	Protein stability and degradation	1045	Y	0.003906	1	-1.381814	0.723217	0.160105	-0.929888
GDSC1	281	13259073	1331039	SUP-HD1	SIDM00422	UNCLASSIFIED	9	MG-132	Proteasome, CAPN1	Protein stability and degradation	1045	Y	0.003906	1	-1.759944	0.664062	0.10715	-1.19488
GDSC1	281	13259412	1331040	SUP-M2	SIDM00421	UNCLASSIFIED	9	MG-132	Proteasome, CAPN1	Protein stability and degradation	1045	Y	0.003906	1	-0.908937	0.806106	0.151192	-0.598498
GDSC1	281	13259738	1331045	TK	SIDM00323	DLBC	9	MG-132	Proteasome, CAPN1	Protein stability and degradation	1045	Y	0.003906	1	-0.827138	0.802849	0.176701	-0.541174
GDSC1	281	13260063	1331048	VAL	SIDM00416	DLBC	9	MG-132	Proteasome, CAPN1	Protein stability and degradation	1045	Y	0.003906	1	-0.467983	0.814452	0.195488	-0.28948
GDSC1	281	13260403	1331049	WIL2-NS	SIDM01102	UNCLASSIFIED	9	MG-132	Proteasome, CAPN1	Protein stability and degradation	1045	Y	0.003906	1	-1.209998	0.762214	0.149567	-0.809481
GDSC1	281	13260754	1331050	WSU-DLCL2	SIDM00413	DLBC	9	MG-132	Proteasome, CAPN1	Protein stability and degradation	1045	Y	0.003906	1	-0.473543	0.850675	0.113625	-0.293377
GDSC1	281	12974406	683665	MC-CAR	SIDM00636	MM	11	Paclitaxel	Microtubule stabiliser	Mitosis	1045	Y	0.0004	0.1024	-3.647573	0.72805	0.069014	-0.378804
GDSC1	281	12975350	684055	ES3	SIDM00265	UNCLASSIFIED	11	Paclitaxel	Microtubule stabiliser	Mitosis	1045	Y	0.0004	0.1024	-0.356496	0.975094	0.042595	1.354195
GDSC1	281	12975703	684057	ES5	SIDM00263	UNCLASSIFIED	11	Paclitaxel	Microtubule stabiliser	Mitosis	1045	Y	0.0004	0.1024	0.680364	0.981629	0.032895	1.900179
GDSC1	281	12976035	684059	ES7	SIDM00269	UNCLASSIFIED	11	Paclitaxel	Microtubule stabiliser	Mitosis	1045	Y	0.0004	0.1024	0.075821	0.980039	0.062792	1.581842
GDSC1	281	12976386	684062	EW-11	SIDM00203	UNCLASSIFIED	11	Paclitaxel	Microtubule stabiliser	Mitosis	1045	Y	0.0004	0.1024	0.920329	0.979132	0.035479	2.026539
GDSC1	281	12976691	684072	SK-ES-1	SIDM01111	UNCLASSIFIED	11	Paclitaxel	Microtubule stabiliser	Mitosis	1045	Y	0.0004	0.1024	-4.227966	0.625626	0.105782	-0.684425
GDSC1	281	12977032	687448	COLO-829	SIDM00909	SKCM	11	Paclitaxel	Microtubule stabiliser	Mitosis	1045	Y	0.0004	0.1024	0.111901	0.958092	0.110288	1.600841
GDSC1	281	12979788	687562	8-MG-BA	SIDM00998	GBM	11	Paclitaxel	Microtubule stabiliser	Mitosis	1045	Y	0.0004	0.1024	-5.19801	0.475816	0.101829	-1.195225
GDSC1	281	12980434	687568	GB-1	SIDM00581	GBM	11	Paclitaxel	Microtubule stabiliser	Mitosis	1045	Y	0.0004	0.1024	-3.219453	0.759066	0.10265	-0.153367
GDSC1	281	12981392	687590	U-87-MG	SIDM01189	GBM	11	Paclitaxel	Microtubule stabiliser	Mitosis	1045	Y	0.0004	0.1024	-0.225448	0.959636	0.046559	1.423201
GDSC1	281	12982327	687600	NCI-H720	SIDM01120	UNCLASSIFIED	11	Paclitaxel	Microtubule stabiliser	Mitosis	1045	Y	0.0004	0.1024	-0.311626	0.966983	0.156645	1.377822
GDSC1	281	12984213	687799	NCI-H1648	SIDM00746	LUAD	11	Paclitaxel	Microtubule stabiliser	Mitosis	1045	Y	0.0004	0.1024	-5.271066	0.46801	0.185007	-1.233695
GDSC1	281	12984906	687804	NCI-H1770	SIDM00737	UNCLASSIFIED	11	Paclitaxel	Microtubule stabiliser	Mitosis	1045	Y	0.0004	0.1024	0.288928	0.988226	0.027981	1.694059
GDSC1	281	12985255	687807	NCI-H1838	SIDM00769	LUAD	11	Paclitaxel	Microtubule stabiliser	Mitosis	1045	Y	0.0004	0.1024	-0.043323	0.952947	0.051288	1.519104
GDSC1	281	12987774	687983	DMS-114	SIDM00865	SCLC	11	Paclitaxel	Microtubule stabiliser	Mitosis	1045	Y	0.0004	0.1024	-1.865955	0.892245	0.190771	0.559351
GDSC1	281	12988723	687997	NCI-H1092	SIDM00653	SCLC	11	Paclitaxel	Microtubule stabiliser	Mitosis	1045	Y	0.0004	0.1024	-0.997604	0.937521	0.041906	1.016603
GDSC1	281	12989066	688001	NCI-H1417	SIDM00642	SCLC	11	Paclitaxel	Microtubule stabiliser	Mitosis	1045	Y	0.0004	0.1024	-2.596623	0.823998	0.091194	0.1746
GDSC1	281	12989408	688006	NCI-H1694	SIDM00741	SCLC	11	Paclitaxel	Microtubule stabiliser	Mitosis	1045	Y	0.0004	0.1024	-1.980651	0.902456	0.081555	0.498955
GDSC1	281	12989760	688007	NCI-H187	SIDM00767	SCLC	11	Paclitaxel	Microtubule stabiliser	Mitosis	1045	Y	0.0004	0.1024	-2.375038	0.854691	0.044416	0.291281
GDSC1	281	12990081	688010	NCI-H1963	SIDM00760	SCLC	11	Paclitaxel	Microtubule stabiliser	Mitosis	1045	Y	0.0004	0.1024	-3.769272	0.709781	0.11067	-0.442888
GDSC1	281	12990570	688013	NCI-H209	SIDM00706	SCLC	11	Paclitaxel	Microtubule stabiliser	Mitosis	1045	Y	0.0004	0.1024	-2.735806	0.810158	0.080707	0.10131
GDSC1	281	12990912	688014	NCI-H2141	SIDM00699	SCLC	11	Paclitaxel	Microtubule stabiliser	Mitosis	1045	Y	0.0004	0.1024	-2.834712	0.824166	0.071886	0.049228
GDSC1	281	12991212	688015	NCI-H2171	SIDM00733	SCLC	11	Paclitaxel	Microtubule stabiliser	Mitosis	1045	Y	0.0004	0.1024	-1.514922	0.962104	0.116576	0.744197
GDSC1	281	12991745	688021	NCI-H345	SIDM00719	SCLC	11	Paclitaxel	Microtubule stabiliser	Mitosis	1045	Y	0.0004	0.1024	-2.107518	0.859508	0.065445	0.43215
GDSC1	281	12992098	688023	NCI-H446	SIDM00965	SCLC	11	Paclitaxel	Microtubule stabiliser	Mitosis	1045	Y	0.0004	0.1024	-3.868746	0.681213	0.090151	-0.495268
GDSC1	281	12992448	688025	NCI-H526	SIDM01128	SCLC	11	Paclitaxel	Microtubule stabiliser	Mitosis	1045	Y	0.0004	0.1024	-3.496475	0.733498	0.066437	-0.299239
GDSC1	281	12992789	688026	NCI-H64	SIDM01126	SCLC	11	Paclitaxel	Microtubule stabiliser	Mitosis	1045	Y	0.0004	0.1024	-2.452997	0.905105	0.255559	0.25023
GDSC1	281	12993058	688027	NCI-H69	SIDM01121	SCLC	11	Paclitaxel	Microtubule stabiliser	Mitosis	1045	Y	0.0004	0.1024	-3.907111	0.667	0.10996	-0.51547
GDSC1	281	12993399	688031	NCI-H82	SIDM01131	SCLC	11	Paclitaxel	Microtubule stabiliser	Mitosis	1045	Y	0.0004	0.1024	-3.307851	0.747516	0.091065	-0.199915
GDSC1	281	12993976	688086	SK-N-DZ	SIDM01100	NB	11	Paclitaxel	Microtubule stabiliser	Mitosis	1045	Y	0.0004	0.1024	-2.406865	0.841851	0.094071	0.274522
GDSC1	281	12994325	688087	SK-N-FI	SIDM01099	NB	11	Paclitaxel	Microtubule stabiliser	Mitosis	1045	Y	0.0004	0.1024	-0.768388	0.962586	0.019636	1.137303
GDSC1	281	12994669	688121	VA-ES-BJ	SIDM01179	UNCLASSIFIED	11	Paclitaxel	Microtubule stabiliser	Mitosis	1045	Y	0.0004	0.1024	-5.821432	0.380426	0.115661	-1.523504
GDSC1	281	12995156	713878	LU-139	SIDM00293	SCLC	11	Paclitaxel	Microtubule stabiliser	Mitosis	1045	Y	0.0004	0.1024	-2.595796	0.815272	0.06276	0.175035
GDSC1	281	12995799	713885	SBC-1	SIDM00365	SCLC	11	Paclitaxel	Microtubule stabiliser	Mitosis	1045	Y	0.0004	0.1024	-1.781924	0.896674	0.163519	0.6036
GDSC1	281	13000153	724859	Calu-6	SIDM00921	LUAD	11	Paclitaxel	Microtubule stabiliser	Mitosis	1045	Y	0.0004	0.1024	-4.537879	0.576791	0.132416	-0.847617
GDSC1	281	13000502	724863	LU-65	SIDM00547	UNCLASSIFIED	11	Paclitaxel	Microtubule stabiliser	Mitosis	1045	Y	0.0004	0.1024	-2.911114	0.770627	0.073328	0.008997
GDSC1	281	13000847	724866	NCI-H1355	SIDM00645	LUAD	11	Paclitaxel	Microtubule stabiliser	Mitosis	1045	Y	0.0004	0.1024	-4.670139	0.552201	0.124656	-0.917262
GDSC1	281	13002070	724872	SHP-77	SIDM01078	SCLC	11	Paclitaxel	Microtubule stabiliser	Mitosis	1045	Y	0.0004	0.1024	-1.395149	0.957065	0.036454	0.807266
GDSC1	281	13003647	735784	TE-5	SIDM00347	ESCA	11	Paclitaxel	Microtubule stabiliser	Mitosis	1045	Y	0.0004	0.1024	-4.217139	0.626163	0.124479	-0.678723
GDSC1	281	13004592	749711	HCC1187	SIDM00885	BRCA	11	Paclitaxel	Microtubule stabiliser	Mitosis	1045	Y	0.0004	0.1024	-4.187926	0.641315	0.070435	-0.66334
GDSC1	281	13005175	749713	HCC1599	SIDM00877	BRCA	11	Paclitaxel	Microtubule stabiliser	Mitosis	1045	Y	0.0004	0.1024	-3.759951	0.697696	0.064852	-0.43798
GDSC1	281	13005778	749715	HCC2157	SIDM00774	BRCA	11	Paclitaxel	Microtubule stabiliser	Mitosis	1045	Y	0.0004	0.1024	-2.310253	0.865686	0.115625	0.325395
GDSC1	281	13006125	749716	HCC2218	SIDM00772	BRCA	11	Paclitaxel	Microtubule stabiliser	Mitosis	1045	Y	0.0004	0.1024	-3.003119	0.753562	0.143468	-0.039451
GDSC1	281	13006780	753531	BB30-HNC	SIDM00172	HNSC	11	Paclitaxel	Microtubule stabiliser	Mitosis	1045	Y	0.0004	0.1024	-5.766137	0.387336	0.12786	-1.494387
[truncated: 308,905 more rows]
