# Supplementary material for: Therapeutic Response-Based Reclassification of Multiple Tumor Subtypes Reveals Intrinsic Molecular Concordance of Therapy Across Histologically Disparate Cancers
Source: Front Cell Dev Biol. 2021 Nov 12;9:773101. doi: 10.3389/fcell.2021.773101 (PMC8632957; doi:10.3389/fcell.2021.773101)
Supplement: Supplementary file 13 [file DataSheet1.CSV]

DRUG_ID	SCREENING_SITE	DRUG_NAME	SYNONYMS	TARGET	TARGET_PATHWAY
1	MGH	Erlotinib	Tarceva, RG-1415, CP-358774, OSI-774, Ro-508231, R-1415	EGFR	EGFR signaling
3	MGH	Rapamycin	AY-22989, Sirolimus, WY-090217, Torisel, Rapamune	MTORC1	PI3K/MTOR signaling
5	MGH	Sunitinib	Sutent, Sunitinib Malate, SU-11248	PDGFR, KIT, VEGFR, FLT3, RET, CSF1R	RTK signaling
6	MGH	PHA-665752	PHA665752, PHA 665752	MET	RTK signaling
9	MGH	MG-132	LLL cpd, MG 132, MG132	Proteasome, CAPN1	Protein stability and degradation
11	MGH	Paclitaxel	BMS-181339-01, Taxol, Onxol, Paxene, Praxel, Abraxane	Microtubule stabiliser	Mitosis
17	MGH	Cyclopamine		SMO	Other
29	MGH	AZ628	AZ-628, AZ 628	BRAF	ERK MAPK signaling
30	MGH	Sorafenib	Nexavar, 284461-73-0, BAY 43-9006	PDGFR, KIT, VEGFR, RAF	RTK signaling
32	MGH	Tozasertib	MK 0457,MK-0457,MK-045, VX-680 VX 680 VX-68	AURKA, AURKB, AURKC, others	Mitosis
34	MGH	Imatinib	Gleevec, STI-571	ABL, KIT, PDGFR	Other, kinases
35	MGH	NVP-TAE684	NVP-TAE 684, TAE684, TAE-684	ALK	RTK signaling
37	MGH	Crizotinib	Xalkori, PF2341066, PF-2341066, PF 2341066	MET, ALK, ROS1	RTK signaling
38	MGH	Saracatinib	AZD0530, AZD-0530, AZ-10353926	ABL, SRC	Other, kinases
41	MGH	S-Trityl-L-cysteine	NSC 83265, Tritylcysteine	KIF11	Mitosis
45	MGH	Z-LLNle-CHO	Z-L-Norleucine-CHO, Gamma-Secretase Inhibitor 1	gamma-secretase	Other
51	MGH	Dasatinib	BMS-354825-03, BMS-354825, Sprycel	ABL, SRC, Ephrins, PDGFR, KIT	RTK signaling
52	MGH	GNF-2	KIN001-013	BCR-ABL	ABL signaling
53	MGH	CGP-60474	KIN001-019, CGP60474, CGP 60474	CDK1,CDK2,CDK5,CDK7,CDK9, PKC	Cell cycle
54	MGH	CGP-082996	CINK4, KIN001-021	CDK4	Cell cycle
55	MGH	A-770041	KIN001-111	LCK, FYN	Other, kinases
56	MGH	WH-4-023	KIN001-112	SRC, LCK	Other, kinases
59	MGH	WZ-1-84	KIN001-123	BMX	Other, kinases
60	MGH	BI-2536		PLK1, PLK2, PLK3	Cell cycle
62	MGH	BMS-536924	BMS 536924	IGF1R, IR	IGF1R signaling
63	MGH	BMS-509744	KIN001-127, ITK inhibitor	ITK	Other, kinases
64	MGH	CMK	KIN001-128	RSK2	Other, kinases
71	MGH	Pyrimethamine	Daraprim, Chloridine	Dihydrofolate reductase (DHFR)	Other
83	MGH	JW-7-52-1	NA	MTOR	PI3K/MTOR signaling
86	MGH	A-443654	KIN001-139	AKT1, AKT2, AKT3	PI3K/MTOR signaling
87	MGH	GW843682X	GW843682X (AN-13)	PLK1	Cell cycle
88	MGH	Entinostat	MS-275	HDAC1, HDAC3	Chromatin histone acetylation
89	MGH	Parthenolide		HDAC1	Chromatin histone acetylation
91	MGH	GSK319347A	KIN001-135, IKK-3 inhibitor	IKK	Other, kinases
94	MGH	TGX221	TGX-221, Tgx 221	PI3Kbeta	PI3K/MTOR signaling
104	MGH	Bortezomib	PS-341, LDP-341, Velcade	Proteasome	Protein stability and degradation
106	MGH	XMD8-85	ERK5-IN-1	ERK5, BET	Other
110	MGH	Seliciclib	Roscovitine, CYC-202, AL-39256	CDK2, CDK7, CDK9	Cell cycle
111	MGH	Salubrinal	EIF-2alpha Inhibitor	EIF2A	Other
119	MGH	Lapatinib	Tykerb, Tyverb	EGFR, ERBB2	RTK signaling
127	MGH	GSK269962A	GSK 269962A	ROCK1, ROCK2	Cytoskeleton
133	MGH	Doxorubicin	Doxil, Rubex, Adriamycin, Adriablastin, Doxorubicine	Anthracycline	DNA replication
134	MGH	Etoposide	Etopophos, Vepesid, Eposin, VP-16	TOP2	DNA replication
135	MGH	Gemcitabine	Gemzar, LY-188011	Pyrimidine antimetabolite	DNA replication
136	MGH	Mitomycin-C	Mytozytrex, NSC-26980, MMC, Mitosol, Mitozytrex	DNA crosslinker	DNA replication
140	MGH	Vinorelbine	vinorelbine tartrate, Navelbine, Exelbine	Microtubule destabiliser	Mitosis
147	MGH	NSC-87877	NSC 87877	SHP-1 (PTPN6), SHP-2 (PTPN11)	Other
150	MGH	Bicalutamide	ICI-176334, Casodex, Cosudex, ICI 176334	AR	Hormone-related
151	MGH	QS11	944328-88-5	ARFGAP1	Other
152	MGH	CP466722	CP-466722, CP 466722, 1080622-86-1	ATM	Genome integrity
153	MGH	Midostaurin	PKC412, benzoylstaurosporine, CGP-41251	PKC, PPK, FLT1, c-FGR, others	Other
154	MGH	CHIR-99021	CT 99021, CHIR99021, CHIR 99021	GSK3A, GSK3B	WNT signaling
155	MGH	Ponatinib	AP24534, AP-24534, KIN001-192, Iclusig	ABL, PDGFRA, VEGFR2, FGFR1, SRC, TIE2, FLT3	Other, kinases
156	MGH	AZD6482	AZD 6482, AZD-6482, AK-55409	PI3Kbeta	PI3K/MTOR signaling
157	MGH	JNK-9L	KIN001-204, JNK inhibitor 9l	JNK2, JNK3	JNK and p38 signaling
158	MGH	PF-562271	PF-00562271	FAK, FAK2	Cytoskeleton
159	MGH	HG6-64-1	KIN001-206	BRAF	ERK MAPK signaling
163	MGH	JQ1	JQ-1, (+)-JQ-1	BRD2, BRD3, BRD4, BRDT	Chromatin other
164	MGH	JQ12		HDAC1, HDAC2	Chromatin histone acetylation
165	MGH	DMOG	Dimethyloxalylglcine	HIF-PH	Metabolism
166	MGH	FTI-277		Farnesyl-transferase (FNTA)	Other
167	MGH	OSU-03012	AR-12, OSU 03012, OSU03012, PDK1 inhibitor AR-12	PDK1 (PDPK1)	Metabolism
170	MGH	Shikonin	Anchusin	not defined	Other
171	MGH	AKT inhibitor VIII	Akti-1/2, KIN001-102	AKT1, AKT2, AKT3	PI3K/MTOR signaling
172	MGH	Embelin	Emberine, Embelic acid	XIAP	Apoptosis regulation
173	MGH	FH535		PPARgamma, PPARdelta	Other
175	MGH	PAC-1	GTPL5238	Procaspase-3, Procaspase-7	Apoptosis regulation
176	MGH	IPA-3	IPA 3	PAK1	Cytoskeleton
177	MGH	GSK650394	GSK-650394, GSK 650394	SGK2, SGK3	Other, kinases
178	MGH	BAY-61-3606	Syk Inhibitor, BAY-613606	SYK	Other, kinases
179	MGH	5-Fluorouracil	5-FU	Antimetabolite (DNA & RNA)	Other
180	MGH	Thapsigargin	Octanoic acid	SERCA	Other
182	MGH	Obatoclax Mesylate	GX15-070MS, Obatoclax, GX15-070	BCL2, BCL-XL, BCL-W, MCL1	Apoptosis regulation
184	MGH	BMS-754807	BMS754807, BMS 754807	IGF1R, IR	RTK signaling
185	MGH	Linsitinib	OSI-906, ASP-7487	IGF1R	IGF1R signaling
186	MGH	Bexarotene	LG-100069, Targretin, Targret, Targrexin, Targretyn, Bexarotenum	Retinioic X receptor (RXR) agonist	Other
190	MGH	Bleomycin		dsDNA break induction	DNA replication
192	MGH	LFM-A13	DDE-28	BTK	Other, kinases
193	MGH	GW-2580	GX2580, CFMS receptor tyrosine kinase inhibitor	CSF1R	RTK signaling
194	MGH	Luminespib	AUY922, VER-52296,NVP-AUY922, AUY	HSP90	Protein stability and degradation
196	MGH	Phenformin	DBI	Biguanide agent	Other
197	MGH	Bryostatin 1	Bryostatin	PKC	Other
199	MGH	Pazopanib	Votrient	CSF1R, KIT, PDGFRA, PDGFRB	RTK signaling
200	MGH	Dacinostat	NVP-LAQ824, LAQ824	HDAC1	Chromatin histone acetylation
201	MGH	Epothilone B	Patupilone, EpoB, EPO906, GNF-PF-193	Microtubule stabiliser	Mitosis
202	MGH	GSK1904529A	GSK-1904529A, GSK 1904529A	IGF1R, IR	RTK signaling
203	MGH	BMS-345541	BMS345541, IKK Inhibitor 3	IKK1, IKK2	Other, kinases
204	MGH	Tipifarnib	Zarnestra	Farnesyl-transferase (FNTA)	Other
205	MGH	Avagacestat	BMS-708163, BMS 708163	Amyloid beta20, Amyloid beta40	Other
206	MGH	Ruxolitinib	INCB-18424, Ruxolitinib Phosphate, Jakafi	JAK1, JAK2	Other, kinases
207	MGH	AS601245		JNK1, JNK2, JNK2	JNK and p38 signaling
208	MGH	Ispinesib Mesylate	SB-715992	KSP	Mitosis
211	MGH	TL-2-105		not defined	Other
219	MGH	AT-7519	AT7519	CDK1, CDK2, CDK4, CDK6, CDK9	Cell cycle
221	MGH	TAK-715	KIN001-201, TAK 715	p38alpha, p38beta	JNK and p38 signaling
222	MGH	BX-912		PDK1 (PDPK1)	Metabolism
223	MGH	ZSTK474	KIN001-167, ZSTK-474, ZSTK 474	PI3K (class 1)	PI3K/MTOR signaling
224	MGH	AS605240	KIN001-173, AS-605240	PI3Kgamma	PI3K/MTOR signaling
225	MGH	Genentech Cpd 10		AURKA, AURKB	Mitosis
226	MGH	GSK1070916	GSK-1070916	AURKA, AURKC	Mitosis
228	MGH	AKT inhibitor VIII	Akti-1/2, KIN001-102	AKT1, AKT2, AKT3	PI3K/MTOR signaling
229	MGH	Enzastaurin	LY317615	PKCB	Other, kinases
230	MGH	GSK429286A		ROCK1, ROCK2	Cytoskeleton
231	MGH	FMK	KIN001-242	RSK	Other, kinases
235	MGH	QL-XII-47		BTK, BMX	Other, kinases
236	MGH	IC-87114		PI3Kdelta	PI3K/MTOR signaling
238	MGH	Idelalisib	CAL-101, Zydelig	PI3Kdelta	PI3K/MTOR signaling
245	MGH	UNC0638	UNC-0638, UNC 0683	G9a and GLP methyltransferases	Chromatin histone methylation
249	MGH	Cabozantinib	BMS-907351, XL-184, Cometriq	VEGFR, MET, RET, KIT, FLT1, FLT3, FLT4, TIE2,AXL	RTK signaling
252	MGH	WZ3105		SRC, ROCK2, NTRK2, FLT3, IRAK1, others	Other
253	MGH	XMD14-99		ALK, CDK7, LTK, others	Other, kinases
254	MGH	Quizartinib	AC220, AC 220, AC-220, Asp-2689	FLT3	RTK signaling
255	MGH	CP724714	CP-724714	ERBB2	RTK signaling
256	MGH	JW-7-24-1		LCK	Other, kinases
257	MGH	NPK76-II-72-1		PLK3	Cell cycle
258	MGH	STF-62247	STF62247	Autophagy inducer	Other
260	MGH	NG-25	NG25	TAK1, MAP4K2	Other, kinases
261	MGH	TL-1-85		TAK	Other, kinases
262	MGH	VX-11e	VX11e, VX11e	ERK2	ERK MAPK signaling
263	MGH	FR-180204	FR 180204, FR180204, ERK Inhibitor II	ERK1, ERK2	ERK MAPK signaling
264	MGH	ACY-1215		HDAC6	Chromatin histone acetylation
265	MGH	Tubastatin A		HDAC1, HDAC6, HDAC8	Chromatin histone acetylation
266	MGH	Zibotentan	ZD4054, ZD-4054	Endothelin-1 receptor (EDNRA)	Other
268	MGH	Sepantronium bromide	YM155, YM-155, YM 155	BIRC5	Apoptosis regulation
269	MGH	NSC-207895	XI-006, NSC207895	MDM4	p53 pathway
271	MGH	VNLG/124	HDAC inhibitor XV	HDAC,RAR	Chromatin histone acetylation
272	MGH	AR-42	HDAC-42, AR 42, AR42	HDAC1	Chromatin histone acetylation
273	MGH	CUDC-101	CUDC 101	HDAC1-10, EGFR, ERBB2	Other
274	MGH	Belinostat	PXD101, PXD-101	HDAC1	Chromatin histone acetylation
275	MGH	I-BET-762	GSK525762A	BRD2, BRD3, BRD4	Chromatin other
276	MGH	CAY10603		HDAC1, HDAC6	Chromatin histone acetylation
277	MGH	Linifanib	ABT-869, ABT 869	VEGFR1, VEGFR2, VEGFR3, CSF1R, FLT3, KIT	RTK signaling
279	MGH	BIX02189	BIX 02189	MEK5, ERK5	ERK MAPK signaling
281	MGH	Alectinib	CH5424802, CH 542802, Alecensa	ALK	RTK signaling
282	MGH	Pelitinib	EKB-569, EKB 569	EGFR	EGFR signaling
283	MGH	Omipalisib	GSK2126458, GSK-2126458, EX-8678, GSK458	PI3K (class 1), MTORC1, MTORC2	PI3K/MTOR signaling
284	MGH	JNJ38877605		MET	RTK signaling
285	MGH	SU11274		MET	RTK signaling
286	MGH	KIN001-236		Angiopoietin-1 receptor	RTK signaling
287	MGH	KIN001-244	PDK1 inhibitor 7	PDK1 (PDPK1)	Metabolism
288	MGH	WHI-P97	AC1L1GQE, KIN001-055	JAK3	Other, kinases
289	MGH	KIN001-042		GSK3B	WNT signaling
290	MGH	KIN001-260	Bayer IKKb inhibitor, ACHP	IKKB	Other, kinases
291	MGH	KIN001-266		MAP3K8	ERK MAPK signaling
292	MGH	Masitinib	AB1010, Masivet	KIT, PDGFRA, PDGFRB	RTK signaling
293	MGH	Amuvatinib	MP470, MP 470, MP-470	KIT, PDGFRA, FLT3	RTK signaling
294	MGH	MPS-1-IN-1		MPS1	Mitosis
295	MGH	NVP-BHG712	BHG712	EPHB4	RTK signaling
298	MGH	OSI-930	OSI 930 OSI930	KIT	RTK signaling
299	MGH	OSI-027	A-1065-5	MTORC1, MTORC2	PI3K/MTOR signaling
300	MGH	CX-5461	CX5461, CX 5461	RNA Polymerase 1	Other
301	MGH	PHA-793887	PHA793887, PHA 793887	CDK2, CDK7, CDK5	Cell cycle
302	MGH	PI-103	PI-103, PI103, PI 103	PI3Kalpha, DAPK3, CLK4, PIM3, HIPK2	Other, kinases
303	MGH	PIK-93	PIK 93, PIK93	PI3Kgamma	PI3K/MTOR signaling
304	MGH	SB52334	SB-52334, SB 52334	ALK5	Other, kinases
305	MGH	TPCA-1		IKK2	Other, kinases
306	MGH	Fedratinib	TG101348, TG-101348, SAR302503, SAR-302503	JAK2	Other, kinases
308	MGH	Foretinib	GSK1363089, XL-880, EXEL-2880, GSK089	MET, KDR, TIE2, VEGFR3/FLT4, RON, PDGFR, FGFR1, EGFR	RTK signaling
309	MGH	Y-39983		ROCK	Cytoskeleton
310	MGH	YM201636	YM-201636, YM 201636	PIKFYVE	PI3K/MTOR signaling
312	MGH	Tivozanib	AV-951, AV 951, KRN-951, KIL8951, ASP-4130	VEGFR1, VEGFR2, VEGFR3	RTK signaling
317	MGH	WYE-125132		mTOR	PI3K/MTOR signaling
326	MGH	GSK690693	GSK 690693, GSK-690693	AKT1, AKT2, AKT3	PI3K/MTOR signaling
328	MGH	SNX-2112	SNX 2112	HSP90	Protein stability and degradation
329	MGH	QL-XI-92		DDR1	Cytoskeleton
330	MGH	XMD13-2		RIPK1	Apoptosis regulation
331	MGH	QL-X-138		BTK	Other, kinases
332	MGH	XMD15-27		CAMK2	Other, kinases
333	MGH	T0901317	TO-901317, TO901317	LXR, FXR	Other
341	MGH	Selisistat	EX-527, EX 527	SIRT1	Chromatin histone acetylation
342	MGH	Tenovin-6		SIRT	Chromatin histone acetylation
344	MGH	THZ-2-49		CDK9	Cell cycle
345	MGH	KIN001-270	CDK9 inhibitor, CDK9-IN-1	CDK9	Cell cycle
346	MGH	THZ-2-102-1		CDK7	Cell cycle
356	MGH	AT7867		AKT	PI3K/MTOR signaling
362	MGH	CI-1033		EGFR, ERBB2, ERBB4	RTK signaling
363	MGH	PF-00299804		EGFR, ERBB2, ERBB4	RTK signaling
366	MGH	TWS119		GSK3	WNT signaling
371	MGH	Torin 2		mTOR	PI3K/MTOR signaling
372	MGH	Pilaralisib	XL-147	PI3K	PI3K/MTOR signaling
374	MGH	GSK1059615		PI3K	PI3K/MTOR signaling
375	MGH	Voxtalisib	XL-765, SAR245409	PI3K (class 1), DNAPK, MTOR	PI3K/MTOR signaling
376	MGH	Brivanib, BMS-540215		VEGFR, PDGFR	RTK signaling
380	MGH	BIBF-1120		VEGFR, PDGFR, FGFR	RTK signaling
381	MGH	AST-1306		EGFR, ERBB4	RTK signaling
382	MGH	Apitolisib	GDC0980	mTOR, PI3K	PI3K/MTOR signaling
406	MGH	LIMK1 inhibitor BMS4		LIMK1	Cytoskeleton
407	MGH	kb NB 142-70		PKD	Other, kinases
408	MGH	Sphingosine Kinase 1 Inhibitor II	PF-543	Sphingosine Kinase	Other, kinases
409	MGH	eEF2K Inhibitor, A-484954		eEF2K	Other, kinases
410	MGH	MetAP2 Inhibitor, A832234		MetAP2	Other
412	MGH	Venotoclax	ABT-199, Veneclexta, GDC-0199	BCL-2 selective	Apoptosis regulation
415	MGH	CPI-613		Metabo, Mitochondria	Other
416	MGH	CAY10566		Stearoyl-CoA desaturase	Other
427	MGH	Ara-G	9-??-D-Arabinofuranosyl guanine	Anti-metabolite	Other
428	MGH	Pemetrexed		TYMS	DNA replication
431	MGH	Alisertib	MLN8237	AURKA	Mitosis
432	MGH	Flavopiridol		CDK	Cell cycle
435	MGH	C-75		FAS	Apoptosis regulation
436	MGH	CAP-232, TT-232, TLN-232		Glycolysis	Metabolism
437	MGH	Trichostatin A		HDAC	Chromatin histone acetylation
438	MGH	Panobinostat	Farydak, LBH589	HDAC	Chromatin histone acetylation
439	MGH	LCL161		XIAP, cIAP1, cIAP2	Apoptosis regulation
442	MGH	IMD-0354		IKKb	Other, kinases
446	MGH	MIM1		MCL-1	Apoptosis regulation
447	MGH	ETP-45835		MNK1, MNK2	Other, kinases
449	MGH	CD532		AURKA	Mitosis
461	MGH	NSC319726		P53 Mut specific	p53 pathway
474	MGH	ARRY-520		KIF11	Mitosis
476	MGH	SB505124	SB 505124, SB505124	TGFBR1, ACVR1B, ACVR1C	RTK signaling
477	MGH	A-83-01		TGFB	Other
478	MGH	LDN-193189		BMP	Other
546	MGH	FTY-720	Fingolimod hydrochloride; Gilenya; TDI-132; Imusera; Gilenia	S1P	Other
552	MGH	BAM7		Bax activator	Other
562	MGH	AGI-6780		IDH2(R140Q)	Metabolism
563	MGH	Kobe2602		RAS effector	RTK signaling
573	MGH	LGK974		PORCN	WNT signaling
574	MGH	Wnt-C59		PORCN	WNT signaling
576	MGH	RU-SKI 43		Shh	Other
1001	SANGER	AICA Ribonucleotide	AICAR, N1-(b-D-Ribofuranosyl)-5-aminoimidazole-4-carboxamide	AMPK agonist	Metabolism
1003	SANGER	Camptothecin	Camptothecine, (+)-Camptothecin	TOP1	DNA replication
1004	SANGER	Vinblastine	Velban	Microtubule destabiliser	Mitosis
1005	SANGER	Cisplatin	cis-Diammineplatinum(II) dichloride, Platinol, CIS-DDP	DNA crosslinker	DNA replication
1006	SANGER	Cytarabine	Ara-Cytidine, Arabinosyl Cytosine, U-19920	Antimetabolite	Other
1007	SANGER	Docetaxel	RP-56976, Taxotere	Microtubule stabiliser	Mitosis
1008	SANGER	Methotrexate	Abitrexate, Amethopterin, Rheumatrex, Trexall, Folex	Antimetabolite	DNA replication
1009	SANGER	Tretinoin	ATRA, Vesanoid, Renova, Atralin, Tretin-X, Avita	Retinoic acid	Other
1010	SANGER	Gefitinib	ZD-1839, Iressa	EGFR	EGFR signaling
1011	SANGER	Navitoclax	ABT-263, ABT263, ABT 263	BCL2, BCL-XL, BCL-W	Apoptosis regulation
1012	SANGER	Vorinostat	Zolinza, SAHA, suberanilohydroxamic acid, suberoylanilide hydroxamic acid, MK-0683	HDAC inhibitor Class I, IIa, IIb, IV	Chromatin histone acetylation
1013	SANGER	Nilotinib	Tasigna, AMN 107	ABL	ABL signaling
1014	SANGER	Refametinib	RDEA119, BAY-86-9766, BAY 869766	MEK1, MEK2	ERK MAPK signaling
1015	SANGER	CI-1040	CI 1040, PD-18435, PD-184352, 212631-79-3	MEK1, MEK2	ERK MAPK signaling
1016	SANGER	Temsirolimus	CCI-779, Torisel	MTOR	PI3K/MTOR signaling
1017	SANGER	Olaparib	AZD2281, KU0059436, Lynparza	PARP1, PARP2	Genome integrity
1018	SANGER	Veliparib	ABT-888, ABT888, ABT 888	PARP1, PARP2	Genome integrity
1019	SANGER	Bosutinib	SKI-606, Bosulif	SRC, ABL, TEC	Other, kinases
1020	SANGER	Lenalidomide	CDC-501, CC-5013, Revlimid	CRBN	Protein stability and degradation
1021	SANGER	Axitinib	AG-13736, Inlyta	PDGFR, KIT, VEGFR	RTK signaling
1022	SANGER	AZD7762	AZD-7762, AZD 7762	CHEK1, CHEK2	Cell cycle
1023	SANGER	GW441756	GW 441756	NTRK1	RTK signaling
1024	SANGER	Lestaurtinib	CEP-701, SP-924, SPM-924, A-154475, KT-555	FLT3, JAK2, NTRK1, NTRK2, NTRK3	Other, kinases
1025	SANGER	SB216763	SB-216763, SB 216763	GSK3A, GSK3B	WNT signaling
1026	SANGER	Tanespimycin	17-AAG, BMS-722782	HSP90	Protein stability and degradation
1028	SANGER	VX-702	VX702, VX 702	p38	JNK and p38 signaling
1029	SANGER	Motesanib	AMG-706, AMG 706, AMG706	VEGFR, RET, KIT, PDGFR	RTK signaling
1030	SANGER	KU-55933	KU55933	ATM	Genome integrity
1031	SANGER	Elesclomol	STA-4783	HSP90	Protein stability and degradation
1032	SANGER	Afatinib	BIBW2992, Tovok, Gilotrif	ERBB2, EGFR	EGFR signaling
1033	SANGER	Vismodegib	GDC0449, Erivedge	SMO	Other
1034	SANGER	Staurosporine		Broad spectrum kinase inhibitor	RTK signaling
1036	SANGER	PLX-4720	PLX4720, PLX 4720	BRAF	ERK MAPK signaling
1037	SANGER	BX795	BX-795	TBK1, PDK1 (PDPK1), IKK, AURKB, AURKC	Other, kinases
1038	SANGER	NU7441	KU-57788, NU-7432, NU-7741	DNAPK	Genome integrity
1039	SANGER	SL0101	SL-0101, SL 0101-1	RSK, AURKB, PIM1, PIM3	Other, kinases
1042	SANGER	Doramapimod	BIRB-796, BIRB 796	p38, JNK2	JNK and p38 signaling
1043	SANGER	JNK Inhibitor VIII		JNK	JNK and p38 signaling
1046	SANGER	Wee1 Inhibitor	681640, Wee1 Inhibitor	WEE1, CHEK1	Cell cycle
1047	SANGER	Nutlin-3a (-)		MDM2	p53 pathway
1048	SANGER	Mirin		MRE11	Genome integrity
1049	SANGER	PD173074	PD-173074, PD 173074	FGFR1, FGFR2, FGFR3	RTK signaling
1050	SANGER	ZM447439	ZM-447439, ZM 447439	AURKA, AURKB	Mitosis
1051	SANGER	Alisertib	MLN8237	AURKA	Mitosis
1052	SANGER	RO-3306		CDK1	Cell cycle
1053	SANGER	MK-2206	MK 2206, MK2206	AKT1, AKT2	PI3K/MTOR signaling
1054	SANGER	Palbociclib	PD0332991, PD-0332991, PF-00080665-73	CDK4, CDK6	Cell cycle
1057	SANGER	Dactolisib	NVP-BEZ235, BEZ235	PI3K (class 1), MTORC1, MTORC2	PI3K/MTOR signaling
1058	SANGER	Pictilisib	GDC-0941, GDC0941, RG-7621	PI3K (class 1)	PI3K/MTOR signaling
1059	SANGER	AZD8055	AZD-8055	MTORC1, MTORC2	PI3K/MTOR signaling
1060	SANGER	PD0325901	PD-0325901, PD 0325901	MEK1, MEK2	ERK MAPK signaling
1061	SANGER	SB590885	SB-590885	BRAF	ERK MAPK signaling
1062	SANGER	Selumetinib	AZD6244, AZD-6244, ARRY-886	MEK1, MEK2	ERK MAPK signaling
1066	SANGER	AZD6482	AZD 6482, AZD-6482, AK-55409	PI3Kbeta	PI3K/MTOR signaling
1067	SANGER	CCT007093		PPM1D	Cell cycle
1068	SANGER	Obatoclax Mesylate	GX15-070MS, Obatoclax, GX15-070	BCL2, BCL-XL, BCL-W, MCL1	Apoptosis regulation
1069	SANGER	EHT-1864	EHT 1864	RAC1, RAC2, RAC3	Cytoskeleton
1072	SANGER	Avagacestat	BMS-708163, BMS 708163	Amyloid beta20, Amyloid beta40	Other
1073	SANGER	5-Fluorouracil	5-FU	Antimetabolite (DNA & RNA)	Other
1079	SANGER	Dasatinib	BMS-354825-03, BMS-354825, Sprycel	ABL, SRC, Ephrins, PDGFR, KIT	Other, kinases
1080	SANGER	Paclitaxel	BMS-181339-01, Taxol, Onxol, Paxene, Praxel, Abraxane	Microtubule stabiliser	Mitosis
1083	SANGER	Crizotinib	Xalkori, PF2341066, PF-2341066, PF 2341066	MET, ALK, ROS1	RTK signaling
1084	SANGER	Rapamycin	AY-22989, Sirolimus, WY-090217, Torisel, Rapamune	MTORC1	PI3K/MTOR signaling
1085	SANGER	Sorafenib	Nexavar, 284461-73-0, BAY 43-9006	PDGFR, KIT, VEGFR, RAF	Other, kinases
1086	SANGER	BI-2536		PLK1, PLK2, PLK3	Cell cycle
1088	SANGER	Irinotecan	Camptosar, (+)-Irinotecan, Irinotecanum, irinotecan hydrochloride	TOP1	DNA replication
1089	SANGER	Oxaliplatin	Eloxatin	DNA alkylating agent	DNA replication
1091	SANGER	BMS-536924	BMS 536924	IGF1R, IR	IGF1R signaling
1093	SANGER	GSK1904529A	GSK-1904529A, GSK 1904529A	IGF1R, IR	IGF1R signaling
1096	SANGER	Tozasertib	MK 0457,MK-0457,MK-045, VX-680 VX 680 VX-68	AURKA, AURKB, AURKC, others	Mitosis
1114	SANGER	Cetuximab	Erbitux, IMC-C225, C225, IMC-225, L01XC06	EGFR	EGFR signaling
1129	SANGER	PF-4708671	PF 4708671, PF4708671	S6K1	PI3K/MTOR signaling
1131	SANGER	PRIMA-1MET	Prima 1MET, APR-246	TP53 activation	p53 pathway
1133	SANGER	Serdemetan	JNJ-26854165	MDM2	p53 pathway
1135	SANGER	AZD4547	AZ6	FGRF1, FGFR2, FGFR3	RTK signaling
1136	SANGER	Capivasertib	AZ5363	AKT	PI3K/MTOR signaling
1142	SANGER	HG-5-113-01		LOK, LTK, TRCB, ABL(T315I)	Other
1143	SANGER	HG-5-88-01		EGFR, ADCK4	Other, kinases
1149	SANGER	TW 37	TW37, TW-37	BCL2, BCL-XL, MCL1	Apoptosis regulation
1158	SANGER	XMD11-85h		BRSK2, FLT4, MARK4, PRKCD, RET, SRPK1	Other, kinases
1161	SANGER	ZG-10		JNK1	JNK and p38 signaling
1164	SANGER	XMD8-92	XMD 8-92	MAPK7	ERK MAPK signaling
1166	SANGER	QL-VIII-58		MTOR, ATR	Other
1168	SANGER	Erlotinib	Tarceva, RG-1415, CP-358774, OSI-774, Ro-508231, R-1415	EGFR	EGFR signaling
1170	SANGER	CCT-018159	CCT018159, CCT 018159	HSP90	Protein stability and degradation
1175	SANGER	Rucaparib	PF-01367338, AG-014699, AG-14447, AG-14699	PARP1, PARP2	Genome integrity
1177	SANGER	Niraparib	MK-4827, MK4827	PARP1, PARP2	Genome integrity
1179	SANGER	MK-1775	AZD1775	WEE1, PLK1	Cell cycle
1180	SANGER	Dinaciclib	SCH727965, SCH 727965, SCH-727-965, MK-7965	CDK1, CDK2, CDK5, CDK9	Cell cycle
1184	SANGER	AZ20		ATR	Genome integrity
1185	SANGER	KU-60019		ATM	Genome integrity
1190	SANGER	Gemcitabine	Gemzar, LY-188011	Pyrimidine antimetabolite	DNA replication
1191	SANGER	Bortezomib	PS-341, LDP-341, Velcade	Proteasome	Protein stability and degradation
1192	SANGER	GSK269962A	GSK 269962A	ROCK1, ROCK2	Cytoskeleton
1194	SANGER	SB505124	SB 505124, SB505124	TGFBR1, ACVR1B, ACVR1C	RTK signaling
1199	SANGER	Tamoxifen	Nolvadex, Soltamox, Zynoplex, ICI-46474, Kessar	ESR1	Hormone-related
1200	SANGER	Fulvestrant	Faslodex, ICI-182780	ESR	Hormone-related
1203	SANGER	QL-XII-61		BMX, BTK	Other, kinases
1218	SANGER	JQ1	JQ-1, (+)-JQ-1	BRD2, BRD3, BRD4, BRDT	Chromatin other
1219	SANGER	PFI-1		BRD4	Chromatin other
1230	SANGER	IOX2	IOX-2, IOX 2, AK176060	EGLN1	Other
1236	SANGER	UNC0638	UNC-0638, UNC 0683	G9a and GLP methyltransferases	Chromatin histone methylation
1237	SANGER	EPZ004777	EPZ-004777	DOT1L	Chromatin histone methylation
1239	SANGER	YK-4-279	YK 4-279	RNA helicase A	Other
1241	SANGER	CHIR-99021	CT 99021, CHIR99021, CHIR 99021	GSK3A, GSK3B	WNT signaling
1242	SANGER	(5Z)-7-Oxozeaenol	5Z-7-Oxozeaenol, LL-Z1640-2	TAK1	Other, kinases
1243	SANGER	Piperlongumine	Piplartine	Induces reactive oxygen species	Other
1248	SANGER	Daporinad	APO866, FK866, FK866	NAMPT	Metabolism
1249	SANGER	BMS-345541		IKK-1, IKK-2	Other
1250	SANGER	AZ960	AZ 960, AZ-960	JAK2, JAK3	Other, kinases
1259	SANGER	Talazoparib	BMN-673, BMN 973	PARP1, PARP2	Genome integrity
1261	SANGER	rTRAIL		TRAIL receptor agonist	Apoptosis regulation
1262	SANGER	UNC1215	UNC-1215	L3MBTL3	Chromatin other
1263	SANGER	UNC0642		G9a(EHMT2), GLP(EHMT1)	Chromatin histone methylation
1264	SANGER	SGC0946		DOT1L	Chromatin histone methylation
1266	SANGER	ICL1100013		N-myristoyltransferase 1/2	Other
1268	SANGER	XAV939	NVP-XAV939, XAV-939, XAV 939	TNKS1, TNKS2	WNT signaling
1371	SANGER	PLX-4720	PLX4720, PLX 4720	BRAF	ERK MAPK signaling
1372	SANGER	Trametinib	GSK1120212, Mekinist	MEK1, MEK2	ERK MAPK signaling
1373	SANGER	Dabrafenib	GSK2118436, Tafinlar	BRAF	ERK MAPK signaling
1375	SANGER	Temozolomide	Temodar, Temodal, M-39831, SCH 52365	DNA alkylating agent	DNA replication
1377	SANGER	Afatinib	BIBW2992, Tovok, Gilotrif	ERBB2, EGFR	EGFR signaling
1378	SANGER	Bleomycin (50 uM)		dsDNA break induction	DNA replication
1382	SANGER	AZD3514	SN1019841295	AR	Hormone-related
1386	SANGER	Doxorubicin		Anthracycline	DNA replication
1392	SANGER	Bleomycin (10 uM)		dsDNA break induction	DNA replication
1393	SANGER	Gemcitabine		Pyrimidine antimetabolite	DNA replication
1394	SANGER	AZD6738	SN1034081770	ATR	Genome integrity
1401	SANGER	AZD5438	SN1057898678	CDK2	Cell cycle
1402	SANGER	AZD7762	SN1031853762	CHEK1, CHEK2	Cell cycle
1403	SANGER	AZD6094	SN1042487586	MET	RTK signaling
1407	SANGER	Dyrk1b_0191	SN1008982787	DYRK1B	Other, kinases
1409	SANGER	AZD4877	SN1055467765	EG5	Mitosis
1413	SANGER	EphB4_9721	SN1076287848	EPHB4	RTK signaling
1414	SANGER	Fulvestrant	SN0117217688	ESR1	Hormone-related
1416	SANGER	AZD8931	SN0216062465	EGFR, ERBB2, ERBB3	RTK signaling
1419	SANGER	FEN1_3940	SN1106019609	FEN1	Genome integrity
1421	SANGER	FGFR_0939	SN1043317881	FGFR4	RTK signaling
1422	SANGER	FGFR_3831	SN1037992934	FGFR1, FGFR2, FGFR3, FGFR4	RTK signaling
1425	SANGER	BPTES	SN1041594574	GLS	Other
1426	SANGER	AZD7969	SN1098976045	GSK3B	WNT signaling
1427	SANGER	AZD5582	SN1021632995	IAP	Other
1428	SANGER	IAP_5620	SN1043546339	IAP	Other
1429	SANGER	IAP_7638	SN1043547481	IAP	Other
1430	SANGER	IGFR_3801	SN1056768819	IGFR1	IGF1R signaling
1432	SANGER	AZD1480	SN1044232195	JAK1, JAK2	Other, kinases
1433	SANGER	JAK1_3715	SN1042605297	JAK1	Other, kinases
1434	SANGER	JAK3_7406	SN1014281280	JAK3	Other, kinases
1436	SANGER	MCT1_6447	SN0177231247	MCT1	Cell cycle
1437	SANGER	MCT4_1422	SN1043999849	MCT4	Other
1441	SANGER	AZD2014	SN1103949359	mTORC1, mTORC2	PI3K/MTOR signaling
1444	SANGER	AZD8186	SN1028722848	PI3Kbeta, PI3Kdelta	PI3K/MTOR signaling
1445	SANGER	AZD8835	SN1040214596	PI3Kalpha, PI3Kdelta	PI3K/MTOR signaling
1446	SANGER	PI3Ka_4409	SN1037097676	PI3Kalpha, PI3Kdelta	PI3K/MTOR signaling
1449	SANGER	AZD1208	SN1028350371	PIM1, PIM2, PIM3	Other, kinases
1451	SANGER	PLK_6522	SN1077317349	PLK1, PLK2, PLK3	Cell cycle
1453	SANGER	RAF_9304	SN1034259943	ARAF, BRAF, CRAF	ERK MAPK signaling
1458	SANGER	PARP_9495	SN1024601395	PARP1, PARP2, PARP7	Genome integrity
1459	SANGER	PARP_0108	SN1044053371	PARP1, PARP2, PARP6	Genome integrity
1460	SANGER	PARP_9482	SN1031920820	PARP1, PARP2, PARP5a	Genome integrity
1461	SANGER	TANK_1366	SN1032446568	Tankyrase 1/2 (PARP5a, PARP5b)	Genome integrity
1463	SANGER	AZD1332	SN1061387896	NTRK1, NTRK2, NTRK3	RTK signaling
1464	SANGER	TTK_3146	SN1080714093	TTK	Mitosis
1490	SANGER	SN-38	SN1095903706	TOP1	DNA replication
1494	SANGER	SN-38	7-Ethyl-10-Hydroxy-Camptothecin, SN 38	TOP1	DNA replication
1495	SANGER	Olaparib	AZD2281, KU0059436, Lynparza	PARP1, PARP2	Genome integrity
1496	SANGER	Cisplatin	Cisplatin	DNA crosslinker	DNA replication
1497	SANGER	AZD4547	AZ6	FGFR1, FGFR2, FGFR3	RTK signaling
1498	SANGER	Selumetinib	AZD6244, AZD-6244, ARRY-886	MEK1, MEK2	ERK MAPK signaling
1502	SANGER	Bicalutamide	ICI-176334, Casodex, Cosudex, ICI 176334	AR	Hormone-related
1507	SANGER	Ruxolitinib	INCB-18424, Ruxolitinib Phosphate, Jakafi	JAK1, JAK2	Other, kinases
1510	SANGER	Linsitinib	OSI-906, ASP-7487	IGF1R	IGF1R signaling
1511	SANGER	Epirubicin	Ellence, Farmorubicin, IMI-28	Anthracycline	DNA replication
1512	SANGER	Cyclophosphamide	Cytoxan, Neosar, Cyclophosphamid, Procytox, Cyclophosphane	Alkylating agent	DNA replication
1526	SANGER	Refametinib	RDEA119, BAY-86-9766, BAY 869766	MEK1, MEK2	ERK MAPK signaling
1527	SANGER	Pictilisib	GDC-0941, GDC0941, RG-7621	PI3K (class 1)	PI3K/MTOR signaling
1529	SANGER	Pevonedistat	MLN4924, MLN 4924, MLN-4924	NAE	Other
1530	SANGER	PFI-3	BDF00016096	SMARCA2, SMARCA4, PB1	Chromatin other
1549	SANGER	Sapitinib	AZD8931	EGFR, ERBB2, ERBB3	EGFR signaling
1553	SANGER	Uprosertib	GSK2141795, GSK2141795C, GSK-2141795	AKT1, AKT2, AKT3	PI3K/MTOR signaling
1557	SANGER	LCL161		XIAP, IAP1, IAP2	Apoptosis regulation
1558	SANGER	Lapatinib	Tykerb, Tyverb	EGFR, ERBB2	EGFR signaling
1559	SANGER	Luminespib	AUY922, VER-52296,NVP-AUY922, AUY	HSP90	Protein stability and degradation
1560	SANGER	Alpelisib	BYL719, BYL-719, NVP-BYL719	PI3Kalpha	PI3K/MTOR signaling
1561	SANGER	Taselisib	GDC-0032, GDC0032, RG7604	PI3K (beta sparing)	PI3K/MTOR signaling
1563	SANGER	EPZ5676	EPZ-5676, Pinometostat	DOT1L	Chromatin histone methylation
1564	SANGER	SCH772984	CS-1421	ERK1, ERK2	ERK MAPK signaling
1576	SANGER	IWP-2	Wnt Inhibitor IWP-2	PORCN	WNT signaling
1578	SANGER	Leflunomide	Sulol, SU-101, HWA-486, Arava	Pyrimidine synthesis inhibitor	DNA replication
1593	SANGER	Entinostat	MS-275	HDAC1, HDAC3	Chromatin histone acetylation
1594	SANGER	OSI-027	A-1065-5	MTORC1, MTORC2	PI3K/MTOR signaling
1598	SANGER	LGK974	LGK-974	PORCN	WNT signaling
1613	SANGER	VE-822	VE 822, VE822, Berzosertib	ATR	Genome integrity
1614	SANGER	WZ4003	WZ 4003	NUAK1, NUAK2	Other, kinases
1615	SANGER	CZC24832	GTPL6653	PI3Kgamma	PI3K/MTOR signaling
1617	SANGER	AZD5582	GTPL7710, AOB5560	XIAP, cIAP	Apoptosis regulation
1618	SANGER	GSK2606414	AK175551	PERK	Metabolism
1620	SANGER	PFI3	PFI-3, PFI 3, AOB2221	Polybromo 1, SMARCA4, SMARCA2	Chromatin other
1621	SANGER	PCI-34051	AK298746	HDAC8, HDAC6, HDAC1	Chromatin histone acetylation
1622	SANGER	Wnt-C59	AOB3540, AK161197	PORCN	WNT signaling
1624	SANGER	I-BET-762	GSK525762A	BRD2, BRD3, BRD4	Chromatin other
1625	SANGER	RVX-208	1044870-39-4, Apabetalone	BRD4	Chromatin other
1626	SANGER	OTX015	Birabresib, OTX-015, MK-8628	BRD2, BRD3, BRD4	Chromatin other
1627	SANGER	GSK343	GTPL8240, AOB3680, AK175558	EZH2	Chromatin histone methylation
1629	SANGER	ML323	GTPL7898, AOB2313,	USP1, UAF1	Protein stability and degradation
1630	SANGER	Entospletinib	GS-9973	SYK	Other, kinases
1631	SANGER	PRT062607	P505-15, PRT-2607, BIIB-057	SYK	Other, kinases
1632	SANGER	Ribociclib	LEE011, NVP-LEE011, LEE011-BBA	CDK4, CDK6	Cell cycle
1634	SANGER	AGI-6780	AK162157	IDH2 R140Q mutant	Metabolism
1635	SANGER	Picolinici-acid	Picolinate	Inflammatory related	Other
1706	SANGER	AZD5153	SN1045566955, AZD5153	BRD4	Chromatin other
1708	SANGER	CDK9_5576	SN1047226266, CDK9_5576	CDK9	Cell cycle
1709	SANGER	CDK9_5038	SN1047483750, CDK9_5038	CDK9	Cell cycle
1712	SANGER	Eg5_9814	SN1047613775, Eg5_9814	KSP11	Other
1713	SANGER	ERK_2440	SN1051032892, ERK_2440	ERK1,ERK2	ERK MAPK signaling
1714	SANGER	ERK_6604	SN1047587618, ERK_6604	ERK1,ERK2	ERK MAPK signaling
1716	SANGER	IRAK4_4710	SN1050852374, IRAK4_4710	IRAK4	Other, kinases
1718	SANGER	JAK1_8709	SN1049200060, JAK1_8709	JAK1	Other, kinases
1720	SANGER	AZD5991	SN1049446612, AZD5991	MCL1	Apoptosis regulation
1730	SANGER	PAK_5339	SN1046290829, PAK_5339	PAK1, PAK2	Cytoskeleton
1732	SANGER	TAF1_5496	SN1050393042, TAF1_5496	TAF1	Other
1733	SANGER	ULK1_4989	SN1049257073, ULK1_4989	ULK1	Other, kinases
1734	SANGER	VSP34_8731	SN1049998399, VSP34_8731	VSP34	Other
1736	SANGER	Selumetinib	SN1103949345, AZD1480	MEK1, MEK2	ERK MAPK signaling
1738	SANGER	IGF1R_3801	SN1051640224, IGF1R_3801	IGFR1	IGF1R signaling
1739	SANGER	JAK_8517	SN1066590414, JAK_8517	JAK1, JAK2	Other, kinases
1786	SANGER	AZD4547	1035270-39-3	FGFR1, FGFR2, FGFR3	RTK signaling
1799	SANGER	Ibrutinib	PCI-32765, CRA-032765, PCI-32765-00	BTK	Other, kinases
1802	SANGER	Zoledronate	Zoledronic acid, Zometa, Reclast		Unclassified
1804	SANGER	Acetalax	Oxyphenisatin acetate		Unclassified
1806	SANGER	Oxaliplatin		DNA alkylating agent	DNA replication
1807	SANGER	Carmustine			DNA replication
1808	SANGER	Topotecan			DNA replication
1809	SANGER	Teniposide	Vumon		DNA replication
1810	SANGER	Mitoxantrone			DNA replication
1811	SANGER	Dactinomycin	Actinomycin D		Other
1813	SANGER	Fludarabine	Fludara		Unclassified
1814	SANGER	Nelarabine	Atriance, Arranon		DNA replication
1816	SANGER	Fulvestrant			Hormone-related
1818	SANGER	Vincristine			Mitosis
1819	SANGER	Docetaxel	RP-56976, Taxotere	Microtubule stabiliser	Mitosis
1825	SANGER	Podophyllotoxin bromide			Unclassified
1827	SANGER	Dihydrorotenone			Unclassified
1830	SANGER	Gallibiscoquinazole			Unclassified
1835	SANGER	Elephantin			Unclassified
1838	SANGER	Sinularin			Unclassified
1849	SANGER	Sabutoclax	BI-97C1	BCL2, BCL-XL, BFL1, MCL1	Apoptosis regulation
1852	SANGER	LY2109761	5XE	TGFB1	Other
1853	SANGER	OF-1		BRPF1B, BRPF2	Chromatin histone acetylation
1854	SANGER	MN-64		TNKS1, TNKS2	WNT signaling
1855	SANGER	KRAS (G12C) Inhibitor-12	GTPL8020	KRAS (G12C)	ERK MAPK signaling
1862	SANGER	MG-132	LLL cpd, MG 132, MG132	Proteasome, CAPN1	Protein stability and degradation
1866	SANGER	BDP-00009066		MRCKB_HUMAN	Cytoskeleton
1873	SANGER	Buparlisib	BKM120, NVP-BKM120	PI3Kalpha, PI3Kdelta, PI3Kbeta, PI3Kgamma	PI3K/MTOR signaling
1908	SANGER	Ulixertinib	BVD-523, VRT752271	ERK1, ERK2	ERK MAPK signaling
1909	SANGER	Venetoclax	ABT-199, Veneclexta, GDC-0199	BCL2	Apoptosis regulation
1910	SANGER	ABT737		BCL2, BCL-XL, BCL-W, BCL-B, BFL1	Apoptosis regulation
1911	SANGER	Dactinomycin	Actinomycin D, Cosmegen, Lyovac, Meractinomycin, Ac-De, ActD	RNA polymerase	Other
1912	SANGER	Afuresertib	GSK2110183, GSK2110183C	AKT1, AKT2, AKT3	PI3K/MTOR signaling
1913	SANGER	AGI-5198	IDH-C35	IDH1 (R132H)	Metabolism
1915	SANGER	AZD3759		EGFR	EGFR signaling
1916	SANGER	AZD5363		AKT1, AKT2, AKT3, ROCK2	Other, kinases
1917	SANGER	AZD6738	AZD 6738, AZD-6738	ATR	Genome integrity
1918	SANGER	AZD8186	AZD 8186, AZD-8186	PI3Kalpha, PI3Kbeta	PI3K/MTOR signaling
1919	SANGER	Osimertinib	AZD9291, AZD 9291, AZD-9291, Tagrisso, Mereletinib	EGFR	EGFR signaling
1922	SANGER	Cediranib	AZD2171, AZD 2171, AZD-2171, Recentin	VEGFR, FLT1, FLT2, FLT3, FLT4, KIT, PDGFRB	RTK signaling
1924	SANGER	Ipatasertib	GDC0068, GDC 0068, GDC-0068	AKT1, AKT, AKT3	PI3K/MTOR signaling
1925	SANGER	GDC0810	GDC-0810, GDC 0810	ESR1, ESR2	Hormone-related
1926	SANGER	GNE-317	GNE317, GNE 317	PI3Kalpha	PI3K/MTOR signaling
1927	SANGER	GSK2578215A	GSK 2578215A, GSK-2578215A	LRRK2	Other, kinases
1928	SANGER	I-BRD9	GSK602, GSK 602, GSK-602	BRD9	Chromatin other
1930	SANGER	Telomerase Inhibitor IX	MST-312, MST 312, MST312	Telomerase	Genome integrity
1931	SANGER	MIRA-1	MIRA 1, MIRA1, NSC19630, NSC-19630, NSC 19630	TP53	p53 pathway
1932	SANGER	NVP-ADW742	NVP ADW742, NVPADW742	IGF1R	IGF1R signaling
1933	SANGER	P22077	P 22077, P-22077	USP7, USP47	Protein stability and degradation
1936	SANGER	Savolitinib	AZD6094, Volitinib, AZD-6094, AZD 6094	MET	RTK signaling
1939	SANGER	UMI-77	UMI 77, UMI-77	MCL1	Apoptosis regulation
1940	SANGER	WIKI4	WIKI-4, WIKI 4	TNKS1, TNKS2	WNT signaling
1941	SANGER	Sepantronium bromide	YM155, YM-155, YM 155	BIRC5	Apoptosis regulation
1996	SANGER	MIM1	MIM 1, MIM-1	MCL1	Apoptosis regulation
1997	SANGER	WEHI-539	WEHI539, WEHI-539	BCL-XL	Apoptosis regulation
1998	SANGER	BPD-00008900			Other
2040	SANGER	Foretinib	GSK1363089, XL-880, EXEL-2880, GSK089	MET, KDR, TIE2, VEGFR3/FLT4, RON, PDGFR, FGFR1, EGFR	RTK signaling
2043	SANGER	BIBR-1532		TERT	Genome integrity
2044	SANGER	Pyridostatin		G-quadruplex stabiliser	DNA replication
2045	SANGER	AMG-319	AMG319	PI3K (beta sparing)	PI3K/MTOR signaling
2046	SANGER	MK-8776	SCH900776	CHEK1, CHEK2, CDK2	Cell cycle
2047	SANGER	Ulixertinib	BVD-523, VRT752271	ERK1, ERK2	ERK MAPK signaling
2048	SANGER	Vinorelbine	vinorelbine tartrate, Navelbine, Exelbine	Microtubule destabiliser	Mitosis
2096	SANGER	VX-11e	VX11e, VX11e	ERK2	ERK MAPK signaling
2106	SANGER	Uprosertib	GSK2141795, GSK2141795C, GSK-2141795	AKT1, AKT2, AKT3	PI3K/MTOR signaling
2107	SANGER	LJI308		RSK2, RSK1, RSK3	PI3K/MTOR signaling
2109	SANGER	AZ6102		TNKS1, TNKS2	WNT signaling
2110	SANGER	GSK591	EPZ015866, GSK3203591	PMRT5	Chromatin histone methylation
2111	SANGER	VE821	VE 821, VE-821	ATR	Genome integrity
2169	SANGER	AZD6482	AZD 6482, AZD-6482, AK-55409	PI3Kbeta	PI3K/MTOR signaling
2170	SANGER	AT13148		AKT1	PI3K/MTOR signaling
2171	SANGER	BMS-754807	BMS-754807	IGF1R, IR	IGF1R signaling
2172	SANGER	JQ1	JQ-1, (+)-JQ-1	BRD2, BRD3, BRD4, BRDT	Chromatin other
